# Supplementary material for: Epigenetic Changes in Prion and Prion-like Neurodegenerative Diseases: Recent Advances, Potential as Biomarkers, and Future Perspectives
Source: Int J Mol Sci. 2022 Oct 20;23(20):12609. doi: 10.3390/ijms232012609 (PMC9604074; doi:10.3390/ijms232012609)
Supplement: Supplementary file 1 [file ijms-23-12609-s001.zip]

Archive with 4 entries (4 files):
- Supplementary Table S1. Common genes that include DMRs or DMPs for combinations of different prion-like diseases and datasets used to generate the Venn diagrams.xlsx
- Supplementary Table S2. Common upregulated and downregulated miRNAs for combinations of different prion-like diseases.xlsx
- Supplementary Table S3. MicroRNA datasets generated from the different miRNA profile studies in prion diseases.xlsx
- Supplementary Table S4. Common DMR and DMP in prion and prion-like diseases.xlsx
