# Supplementary material for: Epigenetic Changes in Prion and Prion-like Neurodegenerative Diseases: Recent Advances, Potential as Biomarkers, and Future Perspectives
Source: Int J Mol Sci. 2022 Oct 20;23(20):12609. doi: 10.3390/ijms232012609 (PMC9604074; doi:10.3390/ijms232012609)
Supplement: Supplementary file 1 [file ijms-23-12609-s001.zip › Supplementary Table S1. Common genes that include DMRs or DMPs for combinations of different prion-like diseases and datasets used to generate the Venn diagrams.xlsx]

## Sheet: Common genes including DMRs
PD /ALS	ALS/HD	PD/HD	AD/HD	AD/ALS	PD/ALS/HD	AD/PD/HD
COL18A1	GRAP	GABRG1	PDIA6	CHEK2P2	INHA	TP73
ZNF273	GRTP1	DDO		BMS1P17	LRRC2	GNRH2
PPIAL4A	TRIM60	GNG13		PLEKHG4B	BRDT	IRF4
CD151	SET	KCNQ1		SIGLEC1	TUBGCP2	PPT2
IPCEF1	PSG1	PIP5KL1		MIR4277
METTL7A	IL16	CXCL12		ISG15
KLRG1	RBP4	GPR75		FAM86EP
NCOA4	SEC61B	FBXO6		PTPRD
CX3CR1	BLOC1S3	UPP1		TMEM186
MIR199B	HTR1F	DHRS4L2		CDH23
STARD6		PIWIL2
BMF		MYL9
MAFG		SLC43A3
HTR3A		PRRT1
ST7		GIT1
CNR2		PPP1CA
KDM4A		CDCA7L
PRRT3		RASSF5
TMEM69		CLDN15
IPO9		GIMAP2
SLC1A5		CDC42EP4
THAP2		METAP1
LRP4		ZNF512
SFMBT1		FGD2
TTC39C		TGM5
SAA1		DSTN
SERPINA1		SPSB1
KLRD1		PROM1
CD7		S100P
CLEC4A		RUNX3
AMBRA1		SLC22A18
NDUFB3		C1QTNF3
RAB33B		GPR81
TSPAN13		LIME1
ANO10		CASP4
SLC12A4		RNASE11
CASD1		AXL
NFE2L2		C5AR1
DCAF16		MKRN2
HBZ		TRIM55
C12orf71		KCTD8
CCIN		INPPL1
FAM126B		TCP1
GIMAP5		LOXL4
PSAT1		ZBTB25
ATP6V1C1		TNFAIP2
SLC25A23		CD79A
C5orf27		CAPG
FBXW11		GAL3ST1
CCL18		UBE3A
FAH		CCR3
UPP2		ZNF610
HLX		MRVI1
ASXL2		CEPT1
GPR17		WDR7
VGLL4		VNN3
ATP1A3		ADAM23
C9orf96		ABCB6
AP2B1		KCNJ1
VAV1		F2RL1
DIAPH3		TM4SF20
VTCN1		PLAGL1
TNR		CLCC1
MACROD2		SUMF2
HNRNPUL1		ARRDC1
		MAP3K3
		VPS25
		PMCHL1
		KIF18A
		BIRC2
		IRF1
		CCPG1
		PPP2R2A
		VASH1
		COX4I2
		PDE6A
		CREG1
		C16orf61
		MFAP5
		MLL
		ATP5E
		DAK
		PMVK
		CYB561D2
		CCR1
		ANKH
		ARFGAP3
		STOML1
		CORO1B
		PAIP2
		IMPDH1
		ITGA10
		AKAP12
		KCNIP4
		AQP2

## Sheet: Common genes including DMPs
AD/PD	PD/ALS	ALS/HD	PD/HD	AD/ALS
PAX3	ATP8B2	RASA3	DDC	MAPK14
PDLIM2			C14orf43
ECEL1P2			KDM2B
NSD1
HOXC4
TWIST1
HLX
SEPP1
EVX1
S100P
RYR2
LTBP3
DHRS12
LDLRAD3
IFI16
SFRP1
KCNQ1DN
GDNF
INSM2
HOXC10
RBP1
UNC5C
C1orf106
NRG1
FOXE3
IGF1R
MRPL48
EBF4
CAMTA1
WASF2
SIN3A
RBM19
BCL9L
DCP1A
SEMA6D
DKK4
FBXL19
FTH1
EHD4
CDH9
CLN8
NCOR2
TBX2
ADARB2
LIFR
TTLL11
KCNQ1
FMN2
CALM2
CASZ1
KCNMA1
DET1
DDR1
STARD13
ALLC
GNG7
ARID5B
PHF19
GLI2
CCND1
SPATA5

## Sheet: AD datasets
DMR Dataset		References			DMP Dataset		References
CACNA1H		Zhao et al. 2017 [27]			RANBP17		Altuna et al. 2019 [30]
LOC101928322		Watson et al. 2016 [28]			RAB28		Li et al. 2016 [19]
KANK1		Gao et al. 2018 [29]			GDF7		Li et al. 2021 [20]
LURAP1L-AS1					TEPP		Smith et al. 2019 [31]
LINC01194					ELOVL2
FAM101B					CMYA5
CHEK2P2					RBMS1
LINC01001					TP53I13
LUZP1					PAX3
HPX					HOXA4
ETV6					RHOB
PER4					PDLIM2
PSMF1					BTBD11
PSMB6					HENMT1
ZBTB40					PARS2
RBM17					HOXA3
TEAD4					TDRD10
BMS1P17					IMP4
BTBD2					MAFF
C2CD4C					SOX18
RPP40					SPAG6
E2F6					ECEL1P2
LOC101927354					ZIC1
LINC00417					EIF2AK4
KLHL29					SCT
DPH3					NSD1
LOC100506388					HIST1H4A
OR11H12					CNTNAP1
RFX3-AS1					SEPT5
SNX8					GJA3
COL28A1					SIX3
BHLHE40-AS1					BARHL2
TMC2					CHRNB4
TNFRSF1A					CLEC14A
NDUFA4					HOXC4
DGKB					HOXA2
FOXC1					HKR1
FGD5-AS1					VSIG8
TMEM14B					TWIST1
LOC729737					FHL2
MIR7160					ELTD1
MIR383					ATP2A3
LINC01346					RELT
ICE1					TNFSF11
FAM138F					HIST1H3E
LINC00299					IRX3
ASPA					GPR32
EPB41L3					HLX
RASSF2					PCDHGA4
ZG16B					MAP4K1
PXDC1					NPAS3
JARID2					CLVS1
TMEM200C					AGAP2
THOC6					MDGA1
LOC100507506					PBX1
SATB1-AS1					TRAF5
GNB1					LRBA
LOC100507419					ANKFY1
FBXL7					MLNR
RAD52					HOXA1
USP7					SEPP1
KCTD5					KCNN4
BASP1					HAND2
FAM193A					PCDHA12
OR1G1					ZNF274
MIR4636					DIO3
LOC100287015					KCNK9
FUCA1					XPO1
ARL4A					SKOR2
ARL8B					HOXB6
PLEKHG4B					ZNF184
LOC101928298					RUFY4
RBFOX1					TFAP2E
LINC00235					LINGO3
TRIB2					EVX1
DCDC2C					ATG16L2
LOC284661					S100P
EMP1					ERVV-2
AJAP1					ZNF385A
SSTR5					RYR2
CSMD1					BIN1
DLC1					LTBP3
LOC399715					IRS2
CSNK2A3					FAM167A
SUMF1					DHRS12
PHACTR1					LDLRAD3
OR1E2					HTR2A
ENO1					PGCP
MYT1L-AS1					RAB3IP
LOC100507642					ZNF365
NKD2					PPP2R2A
FAM20C					IL16
BRSK2					SNTB1
USP6NL					IFI16
UBE2G1					PTGR2
RAD51AP2					HMGA2
POLR3K					DUSP27
LINC01304					NXN
ITIH5					WBSCR17
LINC00470					CRISPLD1
TAS2R20					CTDP1
EPHB2					MALL
BEND7					SFRP1
EFHB					ZNF238
RPL32					ADAMTS18
CHRNB1					CRMP1
CNTROB					MGC33530
TMEM114					IRX4
THEG					NEUROG1
KCNA5					KCNQ1DN
TYRP1					C6orf206
APC2					NPR3
PMS2CL					IGFBP3
TP73					C1orf165
TAS2R43					CNTNAP2
MIR8065					GDNF
KDM4B					TRIM58
ANKRD24					LAMA1
DUS3L					INSM2
GMPR					HRH3
LOC339166					KCNIP1
GRM7-AS1					MYO3A
MIR3648-1					ACTL6B
LOH12CR1					EPO
STPG1					HOXC10
ZCCHC3					UTF1
LOC100506457					BMPR1B
PTPRM					SH2D4A
LINC01377					FLJ40365
NFIB					THRB
EGOT					FOXG1B
FAM49A					DPYS
LOC401177					CILP2
CAND2					LRIG3
LINC01002					SEMA5A
LOC101929584					SEMA3C
CSNK2A1					PAX7
ALOXE3					ITGAX
LINC01355					TDRD5
GP1BA					RBP1
ADARB2-AS1					UNC5C
TSPAN9					LGI2
KAZN					L3MBTL4
DDX12P					BTBD3
RNU6-19P					C1orf106
LOC102723362					HES6
SIGLEC1					FGF12
OSR1					C1orf188
ERC1					PRICKLE1
MSRA					EDIL3
MADCAM1					DLX5
OR1D5					KCTD14
AGMO					NRG1
LOC100288778					SH3GL2
TNFAIP8L1					DES
CYB5D2					KHDRBS2
SHC2					CA13
GSG1					FOXE3
ALOX15B					RAB32
MEX3D					WNK2
DNAH5					FLJ35695
ARHGEF16					FBXO39
MPDZ					PDGFC
LOC400940					TSSK3
LINC00708					NHN1
ETV1					GAL3ST3
GNRH2					FLJ37478
ADAMTSL5					ICAM4
ATCAY					ZNF154
ADCY2					CBLN2
FOXCUT					IGF1R
CRLF2					GRB14
LOC101927150					ZNF660
OR4F21					LHX1
MYT1L					BTG4
VPS53					NEF3
SLC23A2					IGSF21
IZUMO4					FLJ45717
DRAXIN					ZFP28
AXIN1					IRF8
DDX11L10					FLJ14834
MMEL1					SLC35F3
C17orf59					NRN1
MIR4277					FERD3L
PTBP1					FLJ38377
LINCR-0001					FOXF1
PRKCZ					COL5A1
VAMP2					NETO1
ADAT3					GPR6
ASGR1					HOXA9
LOC101927691					GNAI1
MIR596					FOXJ2
OR52N5					NFIA
CCZ1B					RAB2A
YWHAQ					ECSIT
LOC101927911					PTK2B
GNA12					KCNN3
CAMK1D					MRPL48
LOC100129917					PCNA
POLR2E					SIGLEC6
KCNA6					PIK3R2
ABAT					SLC6A13
ACTRT2					TMPRSS3
WSCD1					MASP2
LINC00942					BDH1
RTN4RL1					XKR4
MUM1					EBF4
LINC01250					CAMTA1
ISG15					RNF217
GRM7-AS3					GLI4
SLC2A14					ANO9
SBF2					FBXO31
MICALCL					GPR101
RPL22					LDLRAP1
PRR4					MELK
PTPRD-AS1					UPRT
TAS2R30					SHISA9
MIR4417					ATAD1
CNTN6					WASF2
LOC100132062					CYP51A1-AS1
FAM86EP					ZFHX2
FAM138D					KDM4A
TPP1					PCDP1
LOC442497					PITPNM3
LOC100130357					BCL9
LINC00583					PRPF40B
FERMT1					KIAA1549
THOC1					OR52B4
IQSEC3					PLEKHA4
PTPRD					SIN3A
MTOR					SNORD15A
LOC101928272					LINC01511
PITPNM3					MYO18B
ATXN1					EML4
MIR6726					RPL27A
BCL2L14					GIT1
KIAA1467					DCTN6
FHAD1					EGR2
ZNF876P					GPX1
NBAS					WNT5B
LOC101926963					CGGBP1
PTPRD-AS2					TMEM145
CRBN					FLT4
MIR200C					KIAA0226
PDGFA					MAPK14
OR5P2					ZNF391
PLA2G2D					AZI1
SKI					TBC1D1
DPP9					ATR
GRID2IP					WIPF3
ERICH1-AS1					MESDC2
MIR4790					JUNB
SEPHS1					HDGF
STK35					ZFP14
TMEM43					ZRANB2
MYBBP1A					H3F3A
MIR4791					GNL3
PER1					RTN3
IRF4					RFX2
SH3YL1					RAPGEF6
MIR3714					SREBF1
LINC01396					NTMT1
DOT1L					RBM19
HTRA3					SLC35E1
OR6A2					ERBB4
TAF1B					GFRA1
C2orf44					BCL9L
ADCYAP1					GPR160
WNK1					MON2
LOC574538					ANO10
MIR4480					PARP10
ZNRF4					JAM2
DLGAP1					MARK3
CPLX1					GSE1
PDIA6					AP2M1
SMARCA2					UBE2Q1
MAP2K2					RASA2
WDR81					HMGN2
LOC653602					RAD9A
RAF1					DIMT1
SOX8					TCP1
NPRL3					PSD2
TXNDC17					ATP6V1F
SLC6A11					SMIM4
ARHGEF10					BAI1
ATP1B2					TIAL1
CLN8					KANK2
C11orf42					BARHL1
FAM86B3P					NT5DC1
CHAF1A					NKX6-3
FAM41C					CNFN
C8orf48					FOXI1
SAFB2					ATP5A1
CTNND2					DCP1A
SFMBT2					HEBP1
RAB28					AACS
GALNT18					NRL
ZNF718					HPCAL4
MIR4299					SEMA6D
FUT6					DKK4
SBNO2					RNASEH2B
SFTA1P					KIAA0513
PROKR2					MPC1
FASTKD5					MDP1
USP47					FBXL19
LRRN1					DNAJB6
LINC01235					FTH1
TCF3					PTPDC1
DIP2C					KCNC3
TUBB8					PTPN12
LINC01252					FBXL12
MIR7-3HG					EDNRB
TAS2R46					WNT11
DKK3					ZNF229
MPG					VSTM2B
MIR4251					NR2E1
AFAP1-AS1					SLC15A4
TMEM186					EBF3
MATN3					POU4F3
TAS2R19					EHD4
RBMXL2					CDK2
CDK11A					BRD2
PDIA2					NKX6-1
TMEM261					ABI2
OR52W1					CHMP6
GRHL1					GPX2
LINC00954					RGS7
ZNF596					CDH9
ERICH1					FAM53A
LOC103021295					C10orf128
LOC339862					OR4D9
HSD11B1L					MAPK7
TMEM74B					RRM1
LCORL					ACVR2B
H6PD					KCNJ9
KBTBD11					CHML
TINCR					SKAP2
KIDINS220					CRNN
MOV10L1					PA2G4
B3GALT4					IDI1
DUSP6					CLN8
TBX15					SCG3
TRIM40					HNRNPA3P1
HLA-J					FAM65B
PRDM16					IL1A
ELOVL1					PGLYRP1
RIBC2					NONE
KLK7					SPRY1
TRIM6					NCOR2
FBRSL1					TBX2
AGPAT1					DIP2C
VAX2					ERP44
PPT2					EML3
CDH23					ST8SIA5
KIF25					CEACAM1
NRG2					SOD3
RNF39					TPO
CMYA5					RYK
TNXB					PELO
NAV2					STMN2
TAP2					KIAA0182
ZNF177					ADARB2
FLOT1					FAM20C
					LIFR
					TTLL11
					RNF157
					ROBO2
					CAMK1G
					SSTR5
					TMEM170B
					AHSA1
					ATXN7L3
					KCNQ1
					TAAR1
					FMN2
					SAC3D1
					PAQR9
					FBXL14
					WRAP73
					CALM2
					CASZ1
					KCNMA1
					CLDN18
					DET1
					ARHGAP40
					PTPLAD2
					TPGS2
					C2CD4B
					TH
					ARHGEF38
					MED13L
					KCTD12
					ZFYVE21
					LPPR2
					THSD7A
					RNF175
					BNC1
					ADH7
					GPC5
					LYSMD4
					FNDC7
					FOXQ1
					ENGASE
					RHEB
					ZNF204P
					NT5DC3
					SHH
					HOXC9
					SERPINB9
					POMC
					C11orf9
					CSRP3
					TSPAN32
					SEMA3E
					METRN
					ATXN2
					ELFN1
					ZNF215
					NFRKB
					TRIM10
					TAL2
					DDR1
					USP37
					PGBD5
					AGFG2
					LRCH3
					BIRC2
					GREM2
					JAG2
					BANP
					PRKCG
					SH2B1
					TFCP2L1
					GLUD1
					STARD13
					SMPD3
					ARC
					CACNG5
					TIMP2
					TMOD2
					PANX2
					ASTE1
					OSBPL7
					ALLC
					CUL1
					GRIN2B
					RGS14
					PXDC1
					EPN1
					TET1
					CEBPE
					PRF1
					GALNTL6
					C5orf55
					ALDH16A1
					NUP98
					RNF130
					CPLX1
					ECI2
					IL12RB1
					GRM6
					HMHA1
					COPZ1
					ANKRD39
					BSG
					SLC22A1
					SBF1
					ENSG00000214194
					PTCD3
					TEX29
					CH25H
					FGF22
					SBNO2
					ARHGAP22
					SLIT2
					C1orf86
					GNG7
					ADCY7
					ARFGAP1
					ARID5B
					BAIAP2L2
					FGF14
					ABCC3
					KCNA4
					ZNF335
					VPS52
					PHF19
					GCSH
					PTGER1
					NT5C1A
					TMEM119
					PRRC1
					GLI2
					UNC13D
					POLE2
					SCAND3
					PLA2G4B
					SLC2A11
					TRIM2
					RBPMS2
					OSBPL2
					CDH8
					AFAP1
					CCND1
					SPATA5
					MZF1
					PRDM1
					B3GNT5
					CBFA2T3

## Sheet: PD datasets
DMR Dataset		References			DMP Dataset		References
SCAND3		Young et al. 2019 [32]			A1CF-001		Chuang et al. 2017 [23]
EVX1		Henderson et al. 2021 [22]			ABAT		Fernández-Santiago et al. 2015 [36]
PRSS16		Wang et al. 2019 [21]			ABCA1		Fernández-Santiago et al. 2019 [37]
TUBA3C					ABCA1-002
LMTK3					ABCA13-001
NTNG1					ABCA4
ARFGAP1					ABCA4-001
CLDN25					ABCB8-201
HOXD1					ABCB9
B3GALT4					ABCC4
SLC12A7					ABCD1P5-001
KREMEN2					ABCD2-001
ZFP41					ABHD2
AGPAT1					ABL2-001
PXMP4					ABLIM2
DPP10					ABLIM2-003
MSX2					ABO-001
TBX5					ABO-202
TRIM6-TRIM34					ABTB2-001
TNS3					AC002069.6-001
TP73					AC002454.1-001
TRIM61					AC004053.1-001
POU3F2					AC004485.3-001
IRX3					AC004870.3-001
TEX35					AC004901.1-002
TRPC3					AC005034.2-001
DUSP22					AC005040.3-001
GABRG1					AC005082.12-001
DDO					AC005592.2-001
TMEM78					AC006000.5-001
C10orf25					AC006196.1-001
NBPF24					AC006227.1-002
ZNF322					AC007091.1-001
CPN1					AC007115.3-001
ZNF578					AC007246.3-001
GNG13					AC007251.2-001
ARHGEF4					AC007277.3-001
SOX1					AC008173.1-001
ATG2B					AC008940.1-001
TF					AC009264.1-003
SLFN12					AC009299.2-002
BCORL1					AC009508.1-001
SRPK3					AC009531.2-001
VAX1					AC009969.1-001
CCDC105					AC010145.4-001
ZNF32					AC010364.1-201
KLF15					AC010423.1-001
LOC149837					AC010729.2-001
PNPO					AC010745.1-001
NOTCH4					AC010880.1-002
LOC100130522					AC010884.1-001
LOC645323					AC011294.3-001
C1orf92					AC011343.1-001
BHMT2					AC011747.6-001
HOXA3					AC012065.4-001
SFRP1					AC013269.3-001
CD40					AC016737.1-001
GLI3					AC016768.1-001
TNFSF9					AC017048.1-001
APC2					AC018359.1-001
INPP5D					AC018799.1-002
FLJ42875					AC018816.3-004
BTBD17					AC018880.1-001
PRSS42					AC018890.6-002
PDE3A					AC019100.3-001
KIAA1751					AC023115.2-002
LYPD6					AC023115.4-001
SLC9A3R2					AC023347.1-001
TRIM54					AC024084.1-001
C1QTNF9					AC027119.1-001
NPAS3					AC027612.3-002
GJA3					AC027612.6-002
NT5C1B					AC062022.1-001
ZC3H12D					AC067959.1-001
LANCL2					AC068135.1-001
DNASE1L2					AC068490.2-001
PTGFRN					AC068533.7-001
SPIDR					AC068797.1-201
FIBIN					AC072061.2-001
IRX1					AC073130.3-001
ZDHHC14					AC073283.4-002
BLCAP					AC073325.1-001
PPP1R11					AC073834.3-001
ANKRD53					AC074363.1-001
MGMT					AC079613.1-001
WDR60					AC091517.1-201
VPS8					AC091705.1-001
TESC					AC091849.1-201
NXN					AC092155.4-003
WISP2					AC092628.3-001
LOC100131551					AC092635.1-001
COL18A1					AC092684.1-001
ADIPOR2					AC093609.1-001
CBLN1					AC093680.1-201
CASP9					AC093787.1-001
ZNF727					AC093802.1-001
PRSS8					AC096559.1-001
RIN1					AC096772.6-001
DLL4					AC097374.2-003
C19orf34					AC097470.1-201
CACNA1H					AC097713.4-001
MUC21					AC098828.2-001
ARGLU1					AC100817.1-201
ZNF429					AC103563.7-001
KIAA1875					AC104417.1-201
MSL2					AC106786.1-002
C9orf167					AC108051.3-002
NOXO1					AC112518.3-001
MT1B					AC116366.6-001
RER1					AC122136.2-001
CBFB					AC125634.1-001
PDGFRA					AC131213.1-201
NR2F1					AC133644.2-003
LOC100129637					AC139712.2-001
C7orf50					AC140481.8-001
MIR155HG					AC142528.1-001
TGFB3					AC144449.1-001
FRMD4A					ACBD6
CTDSP2					ACOX3-001
RHBDF1					ACOXL-001
CALML6					ACPP
RGL3					ACPP-001
EFCAB4A					ACSL1-010
PTGER2					ACSL3
KLHDC7B					ACSS3-001
C2					ACTA1-001
DLEU2					ACTBL2
RXRB					ACYP2
IGFBP2					ACYP2-006
GPR123					ADAM11
OR2B11					ADAM12-001
C9orf86					ADAM19
EIF2C3					ADAM20P2-001
ZADH2					ADAM22-003
DLG4					ADAM32-006
KCNQ1					ADAMTS12
SH3PXD2A					ADAMTS12-002
PIP5KL1					ADAMTS9-001
C15orf26					ADAMTS9-AS2-003
MUC8					ADARB2
HSF1					ADARB2-001
MAPK8IP3					ADCK3
GPT					ADCK3-004
METRNL					ADCY3-001
ARAP1					ADCY8-001
ZNF273					ADCYAP1R1
LOC441601					ADCYAP1R1-001
MZF1					ADRA1A-004
CCKBR					ADRA1B-001
PON3					ADRB2-001
PRSS45					ADTRP-001
FLJ42709					AEBP2-008
TP53TG3B					AF228730.2-201
OFCC1					AF228730.8-001
SRPRB					AFF3
C17orf68					AFF3-001
FUCA1					AGBL3-007
ITGBL1					AGBL4-001
DDAH2					AGFG1
CUGBP2					AGK-001
KIAA1529					AGTR1
EMX2OS					AHCYL1-001
PAX3					AHNAK
TRIM27					AHNAK-011
HIST1H2AH					AIG1-006
TPTE2					AJ239322.1-001
USP28					AKAP13
HOXD4					AKR1E2
PAQR4					AL136985.1-201
RNF5					AL158151.1-201
DRD1					AL356309.1-201
TRIM6					AL359987.1-201
FTO					AL591893.1-001
RASAL2					AL596329.1-201
RHOU					ALCAM
OR13A1					ALDH2
PPIAL4A					ALK-001
HIST1H2BJ					ALLC
LMF1					ALOX5AP-201
TOPBP1					ALPK2
CXCL12					ALS2CR11-001
C6orf10					ALX3
DMGDH					ALX4
ENSG00000256646					AMBRA1
PRDM16					AMDHD1
AEBP2					AMOTL1
LYPD6B					AMPD3
UCN					AMPH-002
PARP4					AMY1A-001
GJB2					AMY1A-002
CD2					AMY2A-201
NNAT					AMY2B-001
RNF39					AMY2B-002
EPHB3					AMZ1-004
FBXW8					ANAPC16
WNT5B					ANAPC16-202
CSNK1G2					ANGPT1-001
DPCR1					ANK2
FAM155A					ANK2-009
ENSG00000269237					ANK3-001
PEX10					ANKFN1
CES4A					ANKH
GSX2					ANKMY1-021
MIR26A2					ANKRD18DP-003
CD151					ANKRD33B-002
CFB					ANKRD44-201
OR2C3					ANKRD46
ZNF407					ANKRD6-001
ACADVL					ANKRD7-005
KCNQ1OT1					ANKS1A-001
ZNF138					ANKS1B-003
LOC100131691					ANO1
PRSS50					ANO3
TFAP2A					ANO4
CCDC140					ANO4-001
RNF5P1					ANO4-003
LOC151174					ANO6
VTRNA2-1					ANTXR1
SPEF2					ANTXR1-001
TYW3					ANTXR2-004
KLF14					ANXA11
PM20D1					ANXA11-001
GPR75					ANXA2
ARHGAP22					AOX2P
DUSP19					AP000770.1-001
SMC1B					AP000797.3-001
UBLCP 1					AP001786.1-201
NFYA					AP004371.1-201
C6orf25					AP006285.7-001
C1orf65					AP3B1
DDX43					APBB2-002
HOXA4					APC2
HLA-DPB2					APITD1-CORT
CYP1A1					APLP2-011
DDR1					AQP6
KCNAB3					ARHGAP10-002
C3orf24					ARHGAP15-001
PSMA8					ARHGAP18
C10orf11					ARHGAP22-001
NAPRT1					ARHGAP24
AKR1E2					ARHGAP24-001
TTLL10					ARHGAP25
PRDM11					ARHGAP26-001
MIR1227					ARHGAP29-004
MPO					ARHGAP31
C1orf200					ARHGAP31-001
PDZK1IP1					ARHGEF28-001
SNX22					ARHGEF3
PLIN4					ARHGEF3-001
PPP6C					ARHGEF3-002
DAPP1					ARHGEF39-004
SREBF1					ARID1B-009
FBXO6					ARID2-001
OTUB1					ARID5B
CD28					ARID5B-001
STAB1					ARL15-004
STK38L					ARL6IP6-001
AGTRAP					ARMC1-001
FUT7					ARMC9-001
MS4A3					ARPP21
PPBPL1					ARRB1-001
KRT17					ARSE
LGALS12					ARSI-002
ANLN					ARSJ-001
C8ORFK29					ASAP2-001
FLJ10213					ASS1
LIMK2					ASS1-002
CALM2					ASTN2-201
AMPD3					ATG4B
GTDC1					ATG7
C11orf41					ATP11A
SULT1E1					ATP1B1
EVPL					ATP2A2
TTC31					ATP2B2
SLFN5					ATP2B2-005
SLPI					ATP2B4-001
CTAGE5					ATP6AP1L-001
GAPDH					ATP6V0D2
GPR77					ATP6V0D2-003
PNKD					ATP6V1G3
ACOT11					ATP8A1-001
IPCEF1					ATP8A2-001
HTRA4					ATP8B2
IFI30					ATRNL1-001
RHOBTB3					ATXN10
SNORA8					ATXN1-001
OLFM4					ATXN7L1
FLJ42289					AUH-001
AHNAK					AUTS2
SNORA30					AXIN1
SNORA18					AY269186.2-001
PRTN3					AZU1
C20orf197					B3GALT5
PLEKHA6					B3GAT2-001
C20orf135					B4GALNT3-001
ITGB1BP1					BAALC-001
GRASP					BACH2
LIPN					BACH2-003
P2RY12					BAI3-001
CD1D					BAIAP2L1-001
AREG					BAMBI
EHD3					BAMBI-001
DUSP3					BANK1-004
C13orf30					BBS9-004
NHEDC2					BBS9-009
NDUFS2					BCAR3
AARS2					BCAR3-001
MIR550-1					BCAR3-003
CHI3L1					BCAR3-004
UPP1					BCAS3
CPNE6					BCAT1-001
ERCC3					BCKDHB
PCDH24					BCL2L14
IQCE					BCL9L
ELANE					BDKRB2
METTL7A					BEAN1
PILRA					BEST3-008
TMEM206					BHLHE40-001
MTMR9L					BICD1-001
GLRX2					BMP10
ST8SIA6					BMP10-001
LTC4S					BMP7
TRA2B					BMPER
CRLF3					BMPER-001
MGP					BMPR2
CEACAM8					BNC2-008
LOC201651					BNIP1-002
INF2					BRE
NARF					BRE-001
KLRG1					BRE-006
IRF5					BSPH1
NCOA4					BTBD17
MIR219-1					BTBD9
SNORD6					BTRC
LCN6					C10orf107-001
LTBR					C10orf11
DEFA4					C10orf11-006
SULT6B1					C10orf114
C21orf96					C10orf26
SFTPD					C10orf90-004
MPL					C11orf44-201
PTGDS					C11orf53
GYPC					C12orf42-013
TLR6					C12orf60-003
VAT1					C12orf75-003
ARG1					C12orf76
MS4A6A					C12orf77-001
ARL5C					C14orf162
NOD2					C14orf182
CTSZ					C14orf43
MIR548C					C15orf33
SERPINB13					C17orf63
UNC13D					C18orf42
IL10					C1GALT1
C17orf59					C1orf106
AIFM2					C1orf126
EPHA2					C1orf127
DPPA4					C1orf198-001
CD3D					C1orf200
THUMPD2					C1orf21-001
GHRL					C1orf52
MIR200C					C1orf87-003
IFNGR2					C1QC-003
PCK2					C1QL2-001
SPATS2					C1QL3
GUCY1B2					C1R-001
ITGAE					C20orf26
RAPSN					C20orf94
TSGA13					C21orf125
C15orf5					C22orf26
DHRS4L2					C2CD3-201
SLC27A3					C2orf40-002
CXCL10					C2orf43
CLEC7A					C2orf43-203
STAT5A					C2orf61-002
MORC3					C2orf71-002
CEP110					C3orf21
VCAM1					C4orf19
RBM19					C4orf22-001
NCEH1					C4orf50-201
GPR114					C5orf39
DMBT1					C5orf56-002
TGIF2					C5orf66-005
RAB31					C5orf66-AS2-001
GIT2					C6-002
AVIL					C6orf10
CSPP1					C6orf168
COPS5					C6orf223-004
LRG1					C6orf48
HIPK4					C6orf48-001
IFLTD1					C8A
PDCD1					C8A-001
HYAL2					C8orf31-001
HPN					C8orf31-003
CD9					C8orf37-AS1-001
ARAP3					C8orf37-AS1-002
GXYLT2					C8orf37-AS1-003
PIK3R5					C8orf51
KDM6B					C8orf76-001
BRD4					C9orf171
TNFSF13					CACNA1B-002
PIWIL2					CACNA1C
MED21					CACNA1C-015
PI3					CACNA1E-001
C16orf89					CACNA1E-004
AOAH					CACNA1H
LTBP1					CACNA2D1-001
ZEB2					CACNA2D2-007
AP2A1					CACNA2D3
CD58					CACNA2D3-202
TMEM159					CADM1
EXT1					CADM2
LGALS3					CADM2-002
HFE					CADPS2
TP53RK					CADPS-201
FER1L5					CALCR-201
C8orf73					CALCRL-002
MIR185					CALD1
SLC29A1					CALD1-002
HAUS6					CALM2
TXNDC11					CALN1-004
PRKAR1B					CALN1-006
EMID1					CAMK1D
QDPR					CAMK2D
FGFBP2					CAMK4-004
FCER1G					CAMKMT
CHRNA3					CAMKMT-001
PA2G4					CAMSAP1
TTC21B					CAMTA1
CPNE2					CAMTA1-001
ARMC10					CAP2-001
FERMT3					CAPN1
CD3G					CAPN8-201
CD68					CAPN9-001
MIR1537					CAPZB
FAM71B					CAPZB-002
CTSG					CARD11-011
TGFBR1					CARD16-006
CHST14					CARS2
REM2					CASC15-003
DCUN1D2					CASC15-005
MRPL23					CASC8-003
ZCCHC11					CASP10
PER1					CASP8
C22orf33					CASP9
CD244					CASP9-006
MICAL1					CASZ1
CNTLN					CASZ1-003
EXOC1					CBL
PARVG					CBLL1-004
MIR1276					CBX2
SLFN13					CBX5-002
RXFP4					CCBL2
LOC100270710					CCBL2-001
TMEM177					CCDC141
SYNJ1					CCDC149-002
JPH2					CCDC170-001
CTSB					CCDC171-004
KPNA6					CCDC172-002
DKFZP434H168					CCDC183-004
TRAPPC3					CCDC25
LMO4					CCDC26-001
CD177					CCDC30-013
HSPC159					CCDC3-002
ESD					CCDC39-003
MIR1284					CCDC41
CX3CR1					CCDC57
LOC100131496					CCDC59-007
OBSL1					CCDC69-001
MLC1					CCDC7-003
CD82					CCDC73-001
IL27					CCDC80
C17orf72					CCDC80-001
PGAP1					CCDC85A-001
TSPAN32					CCDC85C
SNORA1					CCHCR1
S100A6					CCK
G6PC3					CCKAR-001
KCTD13					CCL27-002
NYNRIN					CCND1
HIPK3					CCND1-001
WDFY4					CCNY
TYROBP					CCNY-002
PLUNC					CCSER1-003
S100A9					CD109-202
MIR199B					CD1B
CSTA					CD200R1L
CDC42EP3					CD247
MIR937					CD3E-001
LOC286359					CD82-008
CLTA					CDC14B-002
TICAM2					CDC42BPA-002
DHRS9					CDCA5-007
TTC39B					CDH12-002
CLCF1					CDH18-005
GPR97					CDH23-202
STK40					CDH23-205
SNCG					CDH9
COMMD3					CDH9-005
SH2D7					CDK14
MBP					CDK14-001
TMEM150B					CDK2AP1
HHEX					CDK2AP1-001
DAB1					CDK5RAP2-201
XYLT1					CDK6-001
GLT25D2					CDKAL1-201
FAM169A					CDKN2AIPNLP1-001
NIPAL4					CDON
PION					CDON-001
ZAK					CDV3-001
LOC115110					CDYL-001
GFI1B					CECR2
PLXNB2					CELF2-201
SMCR5					CEND1-001
ATP6V1E2					CEP170-003
HYAL3					CEP41
SNORD5					CEP41-201
AIF1					CEP85L-201
DOK3					CFAP54-003
MTX1					CFAP69-001
IL1RL1					CFH-001
ID3					CFHR1
SEL1L3					CGNL1
HCCA2					CH17-13I23.1-001
GPR182					CHAT-007
HRH4					CHCHD2-001
RFT1					CHCHD6-001
ZNF414					CHD3
PGM1					CHD7-001
IL1B					CHI3L1
NTNG2					CHL1-001
MSRB3					CHMP3-201
ZNF496					CHN1-004
CCRL2					CHN2-010
NEK9					CHRM2
EPPK1					CHRM3-001
C9orf98					CHRNA2-201
RING1					CHRNB3
IL2RA					CHST11
FER					CHST11-002
RNASE2					CHST9
LOC554203					CHSY1
S100A7A					CIB4
PIGY					CIDEC-201
CCL1					CLASP2
SEPP1					CLCN3P1-002
RAB11FIP3					CLDN10-001
CLU					CLEC2D
C5orf62					CLMP-001
C1orf161					CLN8
LYL1					CLSTN1
LIMS1					CLTB-001
TP53I3					CLVS1-011
MPZL1					CLYBL
SYNGR1					CMB9-22P13.1-002
FAM157A					CMKLR1
FGR					CMSS1-001
ENTPD1					CMTM8
SENP6					CNTFR-002
C12orf10					CNTN4-004
CCT6P1					CNTN4-009
P2RX1					CNTNAP2-001
SPRED2					CNTNAP3B-013
SAMD13					COA1-007
SH3D20					COBL-001
IL31RA					COG3
CRIP1					COL11A2
PTPRCAP					COL12A1-008
TBC1D22B					COL1A1
SPAG4					COL1A2-001
SSH3					COL22A1-001
CLIC1					COL23A1-001
GPD2					COL24A1-001
AKAP8					COL25A1-004
EPB49					COL3A1
LOC100129354					COL3A1-001
C19orf71					COL4A2
FCGRT					COL4A3-001
ZNF124					COL5A1-001
STARD9					COL5A2
SESTD1					COL6A3
NXF1					COL6A3-005
PILRB					COL6A3-202
NLRP3					COL8A1-003
TCN1					COL9A1
RCBTB2					COLEC11-009
PRKAG1					COMMD3
BMI1					COPS6-001
TNFSF13B					COX5BP8-001
MIR505					COX7B2-002
GPR21					CP-009
WDR88					CPA1-005
PRAM1					CPA5
DCLK3					CPEB3-001
ERG					CPLX4
TUBA1B					CPNE4
KCNK15					CPNE4-001
STARD6					CPNE4-202
PODNL1					CPQ-007
SCNN1A					CPSF1-201
GAMT					CPSF4L
FKBP7					CPXM2-001
AGXT					CR1L-003
S100A11					CRB2-001
NPFF					CRB2-003
RNF126P1					CREB5
SLC9A8					CREB5-005
SLC8A1					CRISP1-002
LTB					CRISPLD2
SNORD127					CROCC
MFSD7					CRY1-001
UEVLD					CRYGC-001
S100A8					CRYGD-001
MMP9					CRYGEP-002
BMF					CRYL1-001
MUC2					CSF3
CBFA2T3					CSF3R
MAFG					CSMD2
TRIM2					CSMD2-201
NFE2					CSNK1A1
SH3BP5					CSPG5
CHI3L2					CSPP1
PA2G4P4					CSRNP1-001
HTR3A					CSRP1
LOC646627					CSRP1-001
CSNK1E					CSTF3-001
MYCT1					CTA-109P11.4-001
DSTYK					CTA-392C11.2-001
GRB7					CTB-1I21.1-001
YWHAG					CTB-23I7.1-001
AMICA1					CTC-254B4.1-001
HP					CTC-463A16.1-001
INPP5K					CTD-2001E22.1-001
GALNT1					CTD-2037L6.2-001
ST7					CTD-2194D22.2-001
VPS37C					CTD-2201E18.3-003
CPOX					CTD-2215E18.1-001
RPS6KA1					CTD-2227I18.1-001
NCK2					CTD-2234N14.2-001
C3orf66					CTD-2263F21.1-001
SPATC1					CTD-2292P10.2-001
C16orf70					CTD-2336O2.1-001
TIE1					CTD-2501O3.2-001
IFI44L					CTD-2516K3.3-001
AKAP8L					CTD-2531D15.5-001
ELOVL6					CTD-2533K21.2-001
AHCYL1					CTD-2537L20.1-001
CD22					CTD-2552K11.2-002
PPT2					CTD-2572N17.1-003
FCAMR					CTD-2588J1.1-001
MIR589					CTD-3080P12.3-003
DARC					CTD-3118D11.3-001
AP1G2					CTD-3138F19.1-001
NCOA2					CTD-3179P9.1-002
GPR62					CTIF
LOC606724					CTNNA2-002
GPSM1					CTNNA3-001
PVT1					CTNND2
MPG					CTR9-001
TTC23					CTSD
SMARCA2					CUBN
FLJ46111					CUBNP2-001
HOXB2					CUX1-201
PGLYRP2					CXorf59
TAPBP					CXXC5
MIR130A					CYB5R2
MYL9					CYFIP2-003
RBM47					CYMP
LOC286467					CYMP-002
NECAB3					CYP2C19-001
PI4KAP1					CYP51A1P1-001
TRIP6					CYP7B1-001
MGAT5					CYS1-001
TSPYL4					CYSLTR2-002
MIR145					CYTH1
IRAK3					DAB1-001
MIRLET7B					DAB1-004
GIPR					DAB2IP
DNAH3					DACH1
TBXA2R					DAPK1-001
ARHGAP25					DAPL1
CD38					DARS-AS1-014
NAT8					DAW1-002
GRAMD1A					DAZL-004
LRRC28					DBX2-001
MBNL2					DCAF4L1
TCEA2					DCBLD1
MARCKSL1					DCBLD1-002
METTL4					DCBLD2
PIK3R6					DCBLD2-001
MIR1976					DCDC1-010
C10orf91					DCDC2C-201
IFFO1					DCHS2
C1orf216					DCHS2-001
SH2D3C					DCN
CD248					DCN-001
NEIL3					DCP1A
PROC					DCP1A-001
SLC43A3					DCP1B
PRRT1					DCP1B-002
CD34					DCT
TSPAN5					DCX
CNR2					DDC
ADCY4					DDC-001
TET1					DDR1
MIR141					DDR2
TM7SF4					DDR2-004
LCK					DDX4-202
PLAU					DDX54-001
AADACL3					DEAF1
PLD1					DEC1-001
MYO15B					DEFA5
CDCP2					DEFB131-001
PSMG2					DENND1A-002
C11orf42					DENND1A-202
NDUFS5					DENND1B-201
MARK2					DENND2A-001
CTSD					DENND3-201
RAB34					DENND4C-006
JAK3					DEPTOR-002
NGFR					DET1
NCKAP1L					DFFA-001
BCAS4					DGKA
SERPINB1					DGKD-001
GSTP1					DGKG-001
COL9A2					DHRS12
C11orf93					DHTKD1
RAB26					DIAPH3
MDFI					DIRAS2-001
ZBTB47					DIS3L2
MGST1					DKFZP686I15217
NLGN3					DKK4
HLA-DMA					DLC1
FOXJ1					DLC1-001
TMIE					DLEU1-017
SLC2A4RG					DLEU1-036
VSTM1					DLEU2
ZNF271					DLEU7-002
MIR195					DLG2-001
UCN2					DLG2-201
PLXNB1					DLG5-001
LIN7A					DLGAP2
KDM4A					DLX2-AS1-001
ENKUR					DMRT1-001
ATG7					DNAAF5-001
BMX					DNAH10-001
GSTA3					DNAH1-004
SLC10A5					DNAH2
FFAR2					DNAH5
MIR645					DNAH5-001
LOC285830					DNAH6-201
ADPRH					DNAJC24
NUP43					DNM3
CASP6					DNM3-003
MICALCL					DNMBP-001
MLKL					DNPEP-015
FZD6					DOCK2-001
SHC1					DOCK3-001
IGJ					DOCK4-005
FAM8A1					DOCK4-007
IGFBP4					DOCK7
RARRES1					DOCK9
CHRNA6					DPP10-001
MIR223					DPP10-008
LRRK1					DPP4
PHLPP1					DPP6
RIMBP3C					DPP6-001
RIMBP3B					DPPA2
C5orf24					DPYD
DKKL1					DPYD-001
BRCA2					DPYSL2-005
SCAMP4					DPYSL3
ADAT3					DPYSL3-003
LGALS3BP					DPYSL5-003
PRF1					DRD4
MIR19A					DRD4-001
ZNF193					DSCAML1
ANGPT2					DTHD1-001
ROBO4					DTNB-202
NLGN2					DTNBP1-001
PACS2					DUOX2
C20orf201					DUOXA2
LOC651250					DUSP5
SS18L2					DYNC1H1
AGAP11					DZIP1
CXXC5					EBF1
IL19					EBF1-001
SMARCB1					EBF1-201
FAM53C					EBF4
SCARF1					ECE1-001
TGFBR3					ECEL1P2
LPIN1					EDAR-002
NDUFAF2					EDIL3-001
ELMO3					EEF1A1P27-001
ZNF710					EEFSEC
LAG3					EEFSEC-001
OXT					EFEMP2
IKZF4					EFHB
C15orf62					EFNA2
TRIM13					EFNA5-001
HEXA					EFNB2
FGFBP1					EFR3B
FAM167B					EGF
UAP1L1					EGFLAM-004
B9D2					EHBP1
SNX21					EHBP1-002
EGOT					EHBP1L1-001
GIT1					EHD3-001
ME3					EHD4
MIR20A					EIF2B5-017
MIR19B1					EIF2S3L-002
CEL					EIF3H-001
MPZL2					EIF4BP4-001
ATP11C					EIF4G1
ANGPTL2					EIF4G3
GSN					EIF4G3-202
SLC7A5P2					ELAVL4-201
TPST2					ELFN2
ZNF608					ELL2
SNORA22					ELL2P1-001
RTN3					ELTD1-001
CCDC55					EMC2-001
RPN1					EMCN
MIR484					EMID1
PPP1CA					EML3-013
SLC25A45					EMX2OS
PDS5A					EN1-001
AGRP					ENO1-001
IGF2BP2					ENOSF1
PRKAR2A					ENPP6
LOC150381					ENPP7P10-001
MAST4					ENSA-004
GPR31					EP400-201
C9orf125					EPHA2
BFSP1					EPHA4
MACF1					EPHA4-201
CDCA7L					EPHA6-002
P2RY2					EPHB1
MEF2B					EPHB1-005
PRRT3					EPHB1-007
NFRKB					EPHB2-201
FLJ44635					EPM2A-001
C16orf38					EPS8-002
FAIM					ERBB4-201
CLEC11A					ERC2
ZNF366					ERC2-001
SENP7					ERC2-003
PTPRJ					ERI3
SLC35C1					ERI3-006
37135					ERICH1-AS1-001
PLCB2					ERICH6B-001
CSGALNACT1					ERRFI1
ASGR2					ERRFI1-003
MCTP2					ESRRG
CSF3					ESRRG-201
EFCAB4B					ESYT3-001
MFSD2B					ETS1-201
NHSL1					ETV1-001
BAZ2B					ETV3L-001
LAIR1					ETV6
ING2					ETV6-001
EGFL7					EVA1A-007
R3HCC1					EVX1
PARD6B					EVX1-005
HAUS1					EVX1-AS-001
CD300LF					EVX2
RIMBP3					EXD3
WIBG					EXOC1
MIR612					EXOC4-001
RSPH3					EXT2
ADAD2					EXTL2P1-001
PTPN7					EYA4
PALM					EYA4-006
SLC15A3					EYS-012
TMEM69					EZH2
FAS					F11R
MIR193B					F13A1-001
MPEG1					F2R-001
YPEL2					F3
C10orf27					FAF1
TMEM175					FAIM2-001
VPREB1					FAM110A
CCDC40					FAM110B
FAM13A					FAM110B-001
C20orf3					FAM114A1-002
BSPRY					FAM124A-201
F2RL2					FAM125B
H6PD					FAM126A
RASSF5					FAM129A-001
OR4D11					FAM129A-002
TREM1					FAM131A
NEK3					FAM134B-001
MIR18A					FAM135B-003
CLDN15					FAM13B-001
ZBTB42					FAM154A-001
HRASLS2					FAM155A
FKBP5					FAM157A
TRIOBP					FAM160A1-004
FLT1					FAM163A-001
SPEF1					FAM163B-001
MIR620					FAM171A1-001
IER5					FAM171B
CFD					FAM171B-001
GIMAP2					FAM172A-001
CXCR2					FAM179A-003
EFCAB2					FAM181A
PTMS					FAM183DP-001
IPO9					FAM184A-011
CTF1					FAM185BP-001
ASXL1					FAM188B
ENOPH1					FAM198B
C1orf125					FAM19A2
SLC10A1					FAM19A2-016
FAM165B					FAM19A4-001
ST7OT2					FAM200B
C2orf88					FAM200B-003
ITGA2B					FAM49A-001
C3orf20					FAM49B-006
TMEM64					FAM53B
PLEKHB1					FAM53B-001
PPT1					FAM55A
HOPX					FAM69B
SLC26A10					FAM69C
DEPDC1					FAM78B-004
DNAH7					FAM81B-001
PYCARD					FAM83B
CR1					FAM84A-003
MIR1914					FAM89A
HORMAD2					FAM89A-001
SESN2					FAM99A-001
SCRN1					FAM99B-001
CDC42EP4					FARP1
C7orf49					FARP1-011
ACSF2					FARS2
G0S2					FARSB-001
LOC285954					FAXDC2-001
ZNF22					FBLN2-001
TOX4					FBXL13-003
RNF220					FBXL14-001
RQCD1					FBXL17-001
MAFF					FBXL18-002
LOC81691					FBXL19
NOX1					FBXL4
UGCG					FBXL7-001
MIR17					FBXL8
ENG					FBXO32-001
LOC285780					FBXO6
ST7OT1					FCRL1-002
CMA1					FCRL3
ALDH4A1					FER1L6
C5orf32					FER1L6-AS2-001
XKR5					FEZF1
HRASLS5					FGD4
PLK1S1					FGD6
CSF3R					FGF11
CNPY3					FGF17-002
DENND5A					FGF18-001
FLJ43390					FGF19
C6orf105					FGF5-001
DRD3					FGFR1
SP7					FGFR2
ATP5L					FGFR2-203
ABI3					FGFRL1
FAIM3					FGFRL1-001
USP47					FGGY-005
PPFIBP2					FHAD1
PITPNA					FHAD1-201
PGLYRP4					FHIT
SLC19A1					FHIT-001
CSTB					FIBCD1
ALOX15B					FIG4-001
IFI27					FIGN-004
CLDN1					FIGNL2-001
SRMS					FILIP1
MTHFD1L					FIP1L1-005
GOT2					FITM2
CCDC62					FLG2-001
ZFP92					FLG-AS1-005
SLAMF9					FLI1
TXNDC6					FLJ12825
LOC100126784					FLJ12825-001
PPP1CC					FLJ22447
SYDE1					FLJ31485
FFAR3					FLJ33360-001
MAP6D1					FLJ41278
BCAT1					FLJ41350
LOC100288797					FLJ42969-001
SYCN					FLNB
TYRO3					FLNB-002
LOC100129726					FLT1
NEURL					FLT1-001
ALG10					FLVCR1-AS1
AURKB					FMN1
IGLL1					FMN2
POLR1B					FMN2-001
MIR609					FMN2-003
SIL1					FMNL2
ROPN1B					FNDC1
SGK1					FNDC1-001
RNASE3					FNDC3B
PHGR1					FNIP2
KIAA1274					FOSL2-002
UBASH3A					FOXC1
SLC17A9					FOXCUT-001
GAPT					FOXD4
AOC2					FOXE3
C11orf10					FOXF2
MIR611					FOXJ3
ASB9					FOXJ3-002
MCM3AP					FOXJ3-004
METAP1					FOXK1
ZNF395					FOXK1-001
GBE1					FOXL1
ZNF296					FOXN2
WASL					FOXP1-001
SCARNA14					FOXP4
MYO1C					FPGT-TNNI3K-001
RHBG					FRMD4A
HBA2					FRMD4A-003
MTRF1L					FRMD4B
CCR5					FRMD4B-001
MAP1A					FRS3
CHAC2					FRY-201
CDCP1					FSCN1-001
KIAA0427					FST-001
MYLK2					FSTL4-001
MMP14					FTCDNL1-001
SLC1A5					FTH1
SIRT7					FTHL3
SIK3					FXYD1
TMEM109					FXYD6-FXYD2
DNMT3B					FYB-003
POLD2					FYN
ZNF780B					FYN-002
CEP76					FZD1
ABP1					FZD1-001
RAB11FIP4					FZD10-AS1-001
HTR2B					FZD3
ALOX5AP					FZD5-001
BCL2L2					FZD7
COTL1					GABBR2
TRAT1					GABBR2-001
POLR1A					GABRA1-002
IL18					GABRA4
TMEM183B					GABRA6-005
TMEM183A					GABRB1-001
P2RY13					GABRB2-002
MGC16121					GACAT1-001
AP1G1					GAD1-007
BTBD1					GAD1-202
SLC4A8					GALC
REEP4					GALNS
DHRS11					GALNT10
LHFPL2					GALNT11-008
CDK2					GALNT13
ELF2					GALNT13-001
C1orf230					GALNT14-003
ZNF337					GALNT15-002
KIF9					GALNT18-001
ZNF512					GALNT2-001
APOBEC3B					GALNT7-001
SEMA3A					GALNT9-006
TSPAN14					GALNTL5-008
CCT2					GALNTL6-001
DPH2					GAS1
CD93					GAS7
ATP11B					GATA2
FAM115C					GATA2-001
UBE2E2					GATA3
TIGD2					GATA3-001
CLIP3					GATA4
GTPBP10					GATA4-001
DQX1					GATA4-004
TTLL1					GATA5
SFRS13A					GBE1
THAP2					GBP4
DEFA10P					GCM1
LXN					GCM1-001
DNAJC5					GDF3
THADA					GDF6
AZU1					GDNF
LOC404266					GDPD5-001
TMIGD2					GFI1
C17orf75					GFOD1-001
WRAP53					GFPT2-001
DDIT3					GHR-207
PLTP					GIMAP1-GIMAP5
EIF5A					GINS4
FGD2					GIP
CHRNA5					GLB1-001
LRP4					GLB1L2-201
IQSEC2					GLCE
C17orf58					GLI2
PPP1R14B					GLI2-005
UPF3A					GLI2-007
NKG7					GLI3
TGM5					GLI3-001
MIR874					GLIS3-003
DSTN					GLRA1
CLCN4					GLRA1-001
SLC26A8					GLRX2
TMCO3					GLT1D1
LOC283404					GMDS
CLUL1					GML-002
KIF3C					GNA12-001
ALX3					GNAQ-001
GBGT1					GNG12-AS1-002
C17orf87					GNG7
UBE2N					GOLGA3
CD59					GOT1-001
ANGEL1					GPC5-001
ANKRD26					GPC6-001
LIN9					GPIHBP1-001
MIR424					GPM6A-003
SLC39A1					GPR1-001
MIR1538					GPR111
C4orf22					GPR124-002
GNG11					GPR126
RUNDC2C					GPR133
CRHBP					GPR158-001
LOC26102					GPR19
MFAP4					GPR20-001
FLI1					GPR50
CAST					GPR56
HSPA5					GPR75-ASB3-006
SLC39A12					GPSM1
USP10					GPSM1-202
C3orf74					GPSM3
SHD					GPX4
MIR222					GRAMD3
WDR93					GRB10
KIAA0922					GRB10-202
PCYT2					GRHL2-001
MIR15B					GRID1
BCMO1					GRID1-002
C11orf45					GRID2
COQ7					GRIK2-002
RNMTL1					GRIN2B-001
FBP1					GRIN2D
ZNF10					GRIN3A-001
CSF1					GRK5-002
LPIN3					GRM1-002
HKR1					GRM3-001
ITGA9					GRM5-201
MOV10					GRM7-AS3-003
GPR126					GRM8-001
NAPSB					GS1-124K5.2-001
IL28RA					GSX2
LNX1					GUCY2GP-001
GSS					GULP1
KCNE3					GULP1-004
HDAC7					GXYLT2-001
ADORA2A					GYPC-001
FGF11					GZMK
DIO1					H2AFY-001
GOLGA7B					HADHB
CRADD					HAND2-006
TBC1D23					HAS2
EVPLL					HBG2-004
TUBA8					HCG27-001
NGB					HCG4B
TCHHL1					HCN1
GPX2					HCRTR2-201
GALNS					HDAC2-012
C5orf20					HDAC4-001
SPSB1					HDAC9
C12orf4					HDAC9-001
SERAC1					HDAC9-005
CCL26					HDHD1P2-002
C19orf55					HEATR1-001
LOC100130933					HEATR2
CTBP1					HECA
MIR542					HECA-001
LASP1					HECTD4-201
HP1BP3					HECW1-001
SULT1C2					HEG1
GYG1					HELLPAR-001
MAP3K6					HEPACAM-001
KLHDC3					HEY1-001
ARMCX4					HHAT-203
ROCK2					HIPK1
PLAC8L1					HIPK2-001
ATP6V1D					HIST1H1PS2-001
TMEM59					HIVEP3-002
EDARADD					HLA-A-001
SEZ6L2					HLA-DQA2
PSTPIP2					HLA-DQB2
GATSL1					HLX
MT1F					HLX-AS1-001
UPK2					HMCN1-001
SPATS1					HMCN2-001
PPAN					HMGA2-001
NAT8B					HMGN1
SORT1					HMP19-002
SNORA54					HMX1-002
LTA					HNMT
TNF					HNRNPCL1-201
THOC7					HNRNPCP8-001
DRG1					HNRNPKP3-002
NIN					HOMER1
LARP7					HOMER1-001
LOC146880					HOPX
ZNF286A					HOTAIRM1-001
TAGLN3					HOTTIP
ALDH3B1					HOTTIP-001
RCN1					HOTTIP-005
ELP2P					HOXA11
LRRFIP1					HOXA13
TXNDC17					HOXB1
SNORD45B					HOXB13-AS1
MRE11A					HOXB2
TTC22					HOXB3
CARM1					HOXC10
IL1F9					HOXC4
SFMBT1					HOXC4-001
LOC150197					HOXC5
GP9					HPSE2
S100A12					HPSE2-201
MIR298					HPX-001
LRRC41					HPYR1
ILDR1					HRASLS5
BLK					HRH1-002
HSF4					HS3ST2
C14orf70					HS3ST4
C20orf26					HSPB7-001
SLC9A11					HSPB8-001
SLC2A5					HSPG2-001
FPGS					HTR2C
DTNA					HTR5A-001
C12orf48					HTR5A-002
CD302					HTRA1-001
SLC25A37					HUS1-002
ZDHHC6					IARS2-001
ZNF408					ICA1-001
FBXW12					IFFO2
KCNA6					IFI16
NUDT17					IFI44
C19orf76					IFIT1
CASP10					IFIT1B
RAB19					IFNA22P-001
B4GALT1					IFNWP2-001
IL7R					IGDCC3
TET2					IGF1
CABP4					IGF1R
CD4					IGF2BP2-001
C2orf44					IGFBP2
IFT52					IGFBP7
FAM110A					IGKV1OR2-1-001
TKTL1					IGKV1OR2-118-001
GRAP2					IGSF21-001
RSAD2					IGSF3-201
BGLAP					IKBKG
PHACTR4					IKZF1-206
FLNC					IL17B-002
RWDD3					IL17RD
EEPD1					IL18RAP-001
BTLA					IL1R1-012
LPPR2					IL1R1-013
SKI					IL1RL1
HPCAL1					IL2RA-001
BBS10					IL6R-201
PROM1					IL7-001
VWF					ILDR2-001
GHITM					IMMP2L-001
LAPTM5					IMPAD1
RPUSD3					IMPG1-202
TATDN3					INHBB
C17orf108					INPP4B
RALBP1					INPP5A
RGP1					INPP5D
UBE2Q2					INPP5F-001
LRRC6					INSM2
LOC283856					INTS4P1-002
H2AFJ					INTS4P2-002
KIAA0586					IQCA1-202
LOC90246					IQCJ-SCHIP1
TRAF6					IQCJ-SCHIP1-002
RSPRY1					IQCJ-SCHIP1-009
ATP8B4					IRS1-001
ZFP91					IRX1
ZFP91-CNTF					IRX6
CYP21A2					ITGA2-001
S100P					ITGA4
CDKN1A					ITGA5
HLA-L					ITGA9-AS1-002
PATL1					ITGB1
LGALS2					ITGB1-201
SLC4A5					ITGB5-001
PPAP2B					ITGB6-005
HAPLN2					ITPK1
IFNAR1					ITPKA
LRP5					ITPKB-001
EPM2A					ITPR2-001
ABTB2					IZUMO2
ANKRD19					JAK1
CTNS					JAK1-001
CLEC3B					JAKMIP2
SIRT2					JARID2
HK3					JARID2-001
OVCA2					JAZF1-001
COMMD1					JPH1-001
TMEM100					JRK-003
LAMA3					KALRN
TXK					KANK1-001
MGAT4A					KAT2B-001
CD300LB					KAT7
CLEC2D					KAZN
NR1I2					KB-1184D12.1-001
FGD4					KB-1448A5.1-001
CPB2					KB-1732A1.1-002
CDA					KCNAB1
LCN2					KCNAB1-009
C17orf105					KCNAB2-003
MIR143					KCNAB3
DPRXP4					KCNC2-005
MIR626					KCNG3-001
MARCO					KCNH8-001
USHBP1					KCNIP1-005
GCKR					KCNIP1-006
CHD3					KCNIP1-007
LOC100130331					KCNIP2
KIAA1683					KCNIP4
SLAMF7					KCNIP4-001
PPFIA4					KCNK10
DIABLO					KCNK9-001
FAM65C					KCNMA1
TTC39C					KCNMA1-006
TARM1					KCNMA1-020
CEACAM6					KCNN2-001
MIR1304					KCNQ1
PRG2					KCNQ1-001
ITGAX					KCNQ1-005
FOLR3					KCNQ1DN
TC2N					KCNQ3
CD300LG					KCNQ3-001
GP5					KCNT2-002
SLC45A4					KCTD1
PNPLA2					KCTD7-001
FASLG					KDELC2
C1orf204					KDM2B
AQP10					KDM2B-005
TTC36					KHDRBS2-001
ENTHD1					KHDRBS3
CAMP					KIAA0146
MYEOV					KIAA0195
HAL					KIAA1161-001
ETFB					KIAA1211-009
SNORA31					KIAA1217
B3GNT6					KIAA1217-002
EMR1					KIAA1239
CRYBB1					KIAA1244-001
PADI4					KIAA1324L
CDH5					KIAA1462
ARRDC5					KIAA1467-006
SLC2A9					KIAA1551-005
AQP9					KIAA1598-203
RUNX3					KIAA1841-001
MIR24-2					KIAA1908
NLRC4					KIF1A-001
MDS2					KIF21B-002
SAA1					KIF26B-005
MIR1208					KIF5C
NME5					KIF6-005
CLNK					KIRREL3
LY9					KIRREL3-001
ANKRD22					KIRREL3-201
FXYD1					KLF6
ACPP					KLHL1-001
NCRNA00093					KLHL29-001
F12					KLHL38-001
DCAF4L1					KLHL7-010
GJC1					KLK8
TNFAIP6					KLK9
PRX					KRT19
SERPINA1					KRT24
MMRN2					KRT7
CENPM					KRT8-004
SNORD53					KRT8P18-001
FAR2					KRTAP13-3
SLC22A18					KRTAP20-1
TREX1					KRTAP20-2
SUMO1P1					KRTAP21-1
OSCAR					KRTAP24-1
ASGR1					KRTAP25-1
AFAP1					KRTAP5-5-001
THEMIS					KRTCAP2
RPH3AL					KSR1
CSF2RB					KSR2-201
VIT					KTN1-AS1
SILV					LAD1-005
SLC16A3					LAMA2-201
CXCR6					LAMA3
CRNKL1					LAMA4-001
IL3					LAMB1-001
C15orf52					LAMC3-004
CA5BP					LAMP3-001
OLR1					LAPTM4B-201
EPOR					LAPTM5-001
ANKRD1					LARP1-001
FUT3					LBH-001
C5orf4					LBX2
ZBTB38					LCE1A-001
KLRD1					LCE2A-001
ZNF217					LCLAT1
LOC284837					LCP1
ADAM28					LCP1-006
SECISBP2L					LDB2
PLVAP					LDLRAD1
SNORD38B					LDLRAD3
TBC1D16					LDLRAD3-002
ADORA3					LEF1-AS1-006
NDST1					LEMD1-002
MIR1203					LFNG
CHIT1					LFNG-003
NCF4					LGALS12
FYB					LGI1-001
INHA					LGR5-001
VNN1					LGR6-001
CABP1					LHFP-001
B3GNT8					LHFPL2
APOBEC3A					LHFPL2-008
CCL24					LHFPL3-001
C1QTNF6					LHFPL5
OR2B2					LHPP-001
SPI1					LHX2
ITLN1					LHX2-001
BLNK					LHX4
RMND1					LHX5
WDHD1					LHX5-001
RPS6KA5					LIFR
C20orf141					LIFR-AS1-001
RSPH9					LIFR-AS1-002
HIVEP3					LILRA5
SLC29A3					LIMA1
FCN2					LIMD1
BTK					LIMD1-AS1-001
CLEC4C					LIME1
MYBPH					LIMS2
HPGDS					LIMS3-005
HTR2A					LINC00116-001
CCL3					LINC00152
C1QTNF3					LINC00202-1-003
AQP1					LINC00211-003
RARA					LINC00222-003
LOC285629					LINC00229
ELN					LINC00244
CEBPE					LINC00264-001
CPT2					LINC00265
STON1-GTF2A1L					LINC00276-002
LAMA4					LINC00337-002
ST6GALNAC1					LINC00340
HBBP1					LINC00348-001
CLDN2					LINC00365-002
ZMIZ2					LINC00457-001
RHOG					LINC00461-013
SIRPB2					LINC00476
DYRK4					LINC00476-002
IFNG					LINC00486-001
SNORD1B					LINC00491-004
DNASE1L3					LINC00504-003
C10orf105					LINC00506-003
LTK					LINC00506-004
AKNA					LINC00529-001
TREML1					LINC00534-003
CD72					LINC00535-001
SPIB					LINC00570-001
SUSD1					LINC00572-001
GPR81					LINC00607-001
EIF4EBP1					LINC00693-001
ETV3L					LINC00702-003
CACNA2D4					LINC00856-006
ZBTB45					LINC00866-001
LPAR6					LINC00877-001
SCRG1					LINC00877-007
EXOC3L					LINC00877-010
CD7					LINC00880-001
HK2					LINC00883-004
CCR6					LINC00934-001
SLC44A4					LINC00939-003
SLC23A1					LINC00941-001
GPR151					LINC00967-001
ZG16B					LINC00970-001
RALA					LINC00971-001
ABLIM1					LINC01016-002
ABCB9					LINC01019-001
IL12RB2					LINC01036-001
TREM2					LINC01038-001
LOC90834					LINC01057-005
IL1R2					LINC01091-003
NFAM1					LINC01098-001
RSPO3					LINC01135-002
THNSL1					LINC01137-001
TMOD4					LINC01141-001
WASH5P					LINC01162-001
CLEC4A					LINC01170-001
ARL9					LINC01182-002
C22orf15					LINC01202-001
QPRT					LINC01205-002
MIRLET7A3					LINC01234-006
PAM					LINC01237-002
LIME1					LINC01242-001
ALMS1P					LINC01258-001
PXK					LINC01267-001
AMT					LINC01304-002
KRTAP5-1					LINC01317-002
NDUFV2					LINC01331-001
CLEC9A					LINC01376-002
ANGPTL5					LINC01397-001
ITIH5					LINC01435-018
CGNL1					LINC01447-001
RNF19A					LINC01470-003
MYO7B					LINC01493-001
BCL2L15					LINC01498-001
PARD3B					LINC01504-002
HAMP					LINC01508-001
SIGLEC9					LINGO2-001
TRPM6					LIPJ
G6PC					LIPK-001
TNNI2					LMCD1-001
ADAM8					LMNA-002
FAM115A					LMO3
CLEC17A					LMX1A
MIR628					LMX1A-001
DDX19B					LNX1
GUK1					LOC100128126
BLVRA					LOC100128191
KCNJ10					LOC100129269
C4BPA					LOC100130155
TK2					LOC100130581
CCL27					LOC100131089
WDR64					LOC100132215
ZBED2					LOC100188947
TMEM119					LOC100216001
CDYL					LOC100288428
LST1					LOC100289178
LSM12					LOC100499489
IL6ST					LOC100505678
INSRR					LOC100505875
MTTP					LOC100505933
USP37					LOC100506136
CALML4					LOC100506172
FAM13B					LOC100507351
HPR					LOC100507421
EMR3					LOC100507470
MEFV					LOC100616530
ZNF596					LOC100631378
MIR22					LOC116437
CILP					LOC145845
SLC16A4					LOC146513
MGST2					LOC148145
CD180					LOC153684
CINP					LOC154822
FAM176B					LOC221122
MIR497					LOC253573
ARHGAP12					LOC257358
WDR82					LOC283143
CILP2					LOC284276
PDE2A					LOC285370
GAS7					LOC285768
C17orf74					LOC388906
ARHGAP27					LOC388946
TTF1					LOC389906
BCR					LOC399940
CYBASC3					LOC400550
SEC14L1					LOC401177
LIX1					LOC541471
NUB1					LOC63930
SMARCA4					LOC642852
PLCH1					LOC646762
DEFB1					LOC728558
TOPORS					LOC731789
ASB14					LOC81691
HGF					LOC84931
SALL2					LOR-001
PAK6					LOXL2-001
GPT2					LOXL3
NAP1L1					LPA-001
OSGIN2					LPGAT1
RAB13					LPHN2-010
ARPP19					LPHN3-001
C16orf73					LPIN1
MYLK4					LPL-001
CXCR5					LRIG1
SNORA38					LRIG1-001
NEXN					LRIT1
ITK					LRP11-001
IGFBP5					LRP1B
RILP					LRP1B-001
C3orf50					LRRC16A-001
C6orf223					LRRC17
SULT1C4					LRRC2-001
ZDHHC2					LRRC27-014
LOC390594					LRRC42
RBM9					LRRC4C-004
WDR31					LRRC7-002
NRIP1					LRRC71
WFDC2					LRRC8C-001
VAMP8					LRRC8D
LIN7B					LRRIQ1-004
SEH1L					LRRN1-001
C21orf62					LRRN2-001
NAPSA					LRRTM4-005
C6orf211					LSAMP-006
SCARNA20					LTBP3
PLEC1					LTBP3-002
SERPING1					LTBP3-011
RAPGEF3					LTBR-003
AMBRA1					LUM
ALOX12P2					LURAP1L-AS1-001
BICC1					LY6E-004
AVP					LY6H-002
RETN					LY6H-003
MYH10					LY86-AS1
DRP2					LY96-001
CARS2					LYNX1-001
EXOSC9					LYNX1-009
WASH2P					LYPD6B-007
KSR1					MAB21L3-001
BIN2					MACC1
CASP4					MAD2L1-001
B3GNT2					MAFB
NSMCE1					MAGI1-002
SNORD35B					MAK
NLRP11					MAL
ATRIP					MALRD1-006
PHIP					MAML2-001
GORASP1					MAML3
CCDC38					MAML3-001
KRTAP5-9					MAN1C1
KRTAP19-5					MAP1B
IFITM3					MAP1B-004
BCL7C					MAP2
NDUFB3					MAP2-003
GLIS3					MAP2K5
SIGLEC12					MAP3K5-001
GAS2L2					MAP3K9
SDPR					MAP4K4
SNRNP200					MAP4K4-008
RAB33B					MAPKAP1-015
IL32					MAPKAPK5
IL17RC					MARCH1
KIAA0114					MARCH1-002
SPIRE1					MARCH11-001
ROCK1					MARCH3
LOC645332					MARCH3-001
GATA6					MARCH4
RARRES2					MARCKSL1
GALNT5					MARCO-001
MXD1					MARK2P10-001
SUOX					MAST4-001
ASRGL1					MATK
C10orf129					MATN2-001
RHCE					MB
PECAM1					MBNL1
C4orf21					MCC-001
TRAF1					MCF2L
NPC2					MCF2L2
FANCG					MCHR2
DR1					MCMDC2-001
ZC3H4					MCPH1-001
ADM2					MCTP1-001
CD300A					MCU-002
KRT8					MDGA2
ECD					MDM1-015
KCNS1					MDN1-005
SIT1					MDS2-002
RNPEPL1					ME1-001
LAX1					MECOM
GPR109A					MED12L-002
CCDC23					MED6P1-001
TNFRSF13B					MEF2C-AS1-004
ZNF48					MEF2C-AS1-006
LOC283999					MEF2D-001
PTGDR					MEG3
LAMP1					MEIS2
TRPC2					METAP1D
MIR142					MFHAS1
GPX3					MFHAS1-001
TMBIM6					MGAT1-001
IVD					MGAT4C
HSPB6					MGAT4C-011
HIP1					MGC16121
WDYHV1					MGC50722-004
LRRC2					MGEA5
MLF2					MGMT-001
C1orf162					MICAL2
DTX3L					MICAL2-008
LTF					MICAL3
LOC100134259					MICALCL
HMGB3L1					MIR100HG
JAGN1					MIR100HG-001
IL1RN					MIR124-2HG-004
CCDC59					MIR1245A
ITGAM					MIR137HG-001
FAM190B					MIR143HG-002
GAD2					MIR1977
C1orf192					MIR202
BARD1					MIR205HG
MIR647					MIR219-1
MCF2L					MIR219-2
CD226					MIR3141-201
RNASE11					MIR3660
CDK14					MIR4472-2
AXL					MIR5186-201
NCALD					MIR519D
LRRC25					MIR548AZ-201
KRI1					MIR548G
C8orf80					MIR548H4
PGK2					MIR548N
ZDHHC13					MIR548O2
ANP32E					MIR596-201
LONP2					MIR8056-201
ELMO2					MKX-AS1-001
DNTT					MLIP
ANXA4					MLIP-011
BTBD19					MLLT10-001
C22orf26					MLXIP-001
GNGT2					MMEL1
CNNM4					MMP26
AP4S1					MMP26-002
RCAN2					MOB3B-001
C2orf58					MOG
C15orf54					MON1A
DGKZ					MORN1-001
SLC11A1					MOXD1-002
ENOX1					MOXD2P
SELI					MPHOSPH9
ARL5B					MPPED2-001
ASPHD1					MPZL1-001
MIR1252					MRGPRF-AS1-001
C17orf64					MRPL42P6-001
NQO2					MRPL48
THBS3					MRPL48-001
ST8SIA1					MRPS22-001
TMEM158					MRPS27-001
C1orf100					MRPS28-001
SNORD1A					MRPS5
IFNGR1					MSH3
EPDR1					MSH6-008
FDXR					MSI2
TSPAN13					MSRA-001
TMEM87B					MSX1
FRMD3					MTAP-001
ARSB					MTCYBP4-001
C5AR1					MTHFD2L-005
HRH1					MTMR9-001
PIGQ					MTMR9LP-002
NT5C3L					MTUS1
GPR110					MTUS1-201
ECSCR					MTUS1-202
GPIHBP1					MTUS2-002
VPS54					MUC13-001
40057					MYBL1
MRPL43					MYBPH
PPARD					MYEOV-008
HRCT1					MYH15
ATXN7L1					MYL2-001
MKRN2					MYO10
WIF1					MYO7B-201
LOC100292680					MYOD1
STEAP4					MYOF-004
SNAR-E					MYOM2
TECPR2					MYOM2-001
INPP4B					MYPN-201
TIMM9					MYRF-001
TRIM55					MYT1L
RPL23AP53					MYT1L-001
NHP2					NACAP1
GCNT2					NACAP1-001
ANGPT1					NACC2-001
PLEKHA9					NAV1-006
ISCA2					NAV2
SLC22A15					NAV2-008
C2orf89					NAV3-002
DCBLD2					NAV3-003
IDH3A					NBAS-001
CISD1					NBEA-202
KIAA1012					NBPF17P-001
PRKD1					NBPF21P-001
TSPAN2					NCALD-201
SSU72					NCAM1-204
CDK2AP2					NCAN
RNF217					NCEH1-001
MIR153-2					NCF4
HNRPLL					NCMAP-001
ACTG1					NCOA4
CEBPD					NCOR2
FLVCR2					NCOR2-002
MGAT5B					NDFIP2-201
TCTN1					NDST4
ADD2					NDUFA12-003
C21orf7					NDUFA8-001
MS4A1					NEAT1
ANO10					NEBL
H1F0					NEDD9-008
VPS37D					NEFM
FANCE					NEGR1
NAT6					NEGR1-001
ANKRD10					NEK10
PTAFR					NEK10-016
C20orf123					NEK6-203
CYP27B1					NELFA-011
MIR802					NELL1-201
LOXL1					NELL2
PCBP3					NET1-005
VAMP3					NEURL1B
BHLHE41					NEUROD4
PLEKHG7					NFASC-202
FXYD6					NFIA-002
SLC12A4					NFIB-201
NLGN1					NFIC
CASD1					NFIX
TUBGCP4					NFXL1-201
IMPA1					NGF
SLC14A1					NGLY1-006
S100B					NHSL1
TRIM34					NHSL1-001
MIR1204					NKAIN1-001
ATP6V0E2					NKAIN2
RAB40C					NKAIN2-001
FAM18A					NKAIN3-001
FXN					NKX2-5
HNRNPM					NKX2-8
CETP					NLGN1-001
HSPA2					NLGN1-005
FAM177B					NLRP14-001
PDZD3					NMNAT2-002
C4orf42					NOD1
CCDC68					NODAL-002
TEX28					NOL10
RBP5					NOS1-001
PTRH2					NOS1AP
ICAM2					NOS1AP-008
KCTD8					NOS3-001
MBOAT2					NOSTRIN
CCR8					NOVA2
SNHG4					NOXA1-001
SNORD113-1					NPAS2-004
CSRNP3					NPHP4
C11orf74					NPLOC4
TUBG1					NPR3-004
KLHL9					NPSR1-AS1-008
TMEM163					NPTX1
ANKRD52					NQO2
GALNT7					NR2C2-006
QSOX2					NR2F1-AS1-008
TSPAN4					NR3C2-001
PTCRA					NR5A1-201
TUBB					NRCAM
NR1H3					NRCAM-202
TIFAB					NRG1
IL20					NRG1-009
CDK19					NRP1-001
LOC100192426					NRP2
ATAD3C					NRP2-001
SYNM					NRXN1-018
LOC100329108					NRXN3
GCSH					NSD1
MIR574					NSL1
CCDC106					NSMCE2-004
NAMPT					NTN1
ATP1A1					NTRK2-201
LOC152225					NUMA1
INPPL1					NWD2-001
MCM8					NXPE1-001
SEL1L					NXPH1-001
SATB1					NYAP2
SNORD16					NYAP2-001
FAM73B					OBFC2B
ZNF7					OBSL1
SPTLC2					ODAM
MS4A10					ODZ3
KDM1A					ODZ4
HSDL2					OLA1
AP1AR					OLFM3
CXCL6					OLFM3-003
ADD3					OLFML3-201
RASA2					OPCML-003
CCDC78					OR10J2P-001
RAB2B					OR11A1
LIPG					OR13D1-001
SESN3					OR14J1
ISG20L2					OR1L1-201
NUMBL					OR2B11
C17orf62					OR2D2
PFKFB4					OR2L13-201
USP14					OR2M1P-001
PDCD5					OR4D10-001
BCAS1					OR51A2
EML2					OR51P1P-001
FAM183A					OR56A4
TIPIN					OR5AN1-001
TCP1					OR5I1-001
FSIP1					OR5M11-001
BRDT					OR5V1-001
KDR					OR6C74
PLEK					OR8B9P-001
TNFRSF9					OR9G1-001
NCF2					OR9K2
CYP4F3					OSBPL10-001
C20orf27					OSGIN1
RAPGEF2					OSR1
SLC25A42					OSR1-001
ADAMTS4					OSTCP1-002
ASPRV1					OSTF1-001
DGKA					OTOF-001
SELPLG					OTOG-201
EIF4G3					OTX2
CCDC30					P2RY6
CLDND2					P2RY6-001
RCAN3					P3H2-001
CST7					P3H2-AS1-001
CLEC4D					PACRG
GPR109B					PACS1
SPATA12					PACS1-001
CLEC5A					PAH-001
ANKRD2					PAIP2B-001
CD3E					PALLD
FBXO32					PALLD-001
CARD9					PALM2-002
GTPBP5					PALM2-AKAP2-001
TP53BP2					PAPLN
CFI					PAPPA-001
CPNE3					PAPPA2-002
FCAR					PAQR8
IQCD					PAQR8-003
CTNND1					PARD3B
TRIM38					PARD3B-001
TMEM105					PARK2-004
PLN					PARK7
C19orf35					PARP14-001
FAM114A1					PARVA
LNPEP					PARVA-001
DDX3X					PAX3
BMP10					PAX3-008
LPO					PAX5-001
ITSN2					PAX6-202
FAM193B					PAX7-001
TNN					PAXBP1P1-001
GTF2IRD1					PAXIP1-AS2-004
ZNF438					PCDH15-025
MBD6					PCDH9-003
OXER1					PCDHA6
CAB39L					PCDHGA1-001
NARG2					PCDHGB7
ANXA1					PCED1B-001
LOXL4					PCLO-001
AHCYL2					PCNXL2
RAB11FIP1					PCNXL2-002
OSBPL5					PCSK6
SLC7A7					PDCD4-201
PI16					PDE10A-002
GIMAP7					PDE10A-003
YIPF1					PDE1A
MST1					PDE1A-001
GSG1					PDE1C-001
NCKAP5L					PDE4B
TMEM79					PDE4D-001
PVRIG					PDE4D-003
ZNF821					PDE8B-003
BATF2					PDGFD-001
DDX39					PDGFRA
TMEM49					PDLIM2
RREB1					PDP1-005
WFDC10A					PDRG1
C1orf220					PDZD2
RAB5C					PDZRN3
FCGR3B					PDZRN3-001
SLA2					PEBP4-002
ZBTB25					PELI1-001
LMO2					PEX5L-001
GPR55					PFKFB3
NDRG1					PFKFB3-001
STAT1					PGR-001
SLAMF8					PGRMC2-201
C22orf25					PHACTR1-005
SBNO2					PHACTR2
RNH1					PHACTR3
ITM2C					PHF19
VSIG4					PHLDA3
BACH1					PHLDB2
VNN2					PHLDB2-002
KCTD4					PHOX2B-001
KRT23					PID1-004
NCOR2					PIK3C2G-202
IVNS1ABP					PIK3CA-002
POR					PIP4K2A-001
TNFSF4					PIP5K1B-201
FNDC3B					PITPNM2-201
ZNF76					PITX1
CCDC135					PITX1-001
KCNJ5					PKHD1
VTN					PKHD1-001
KIF1B					PKHD1L1-001
SERPINB6					PKNOX2
LRRC4					PKNOX2-001
SGMS2					PKP2-001
TMEM150A					PLA2G2E-001
PARN					PLAGL1
[truncated: 1,669 more rows]

## Sheet: ALS datasets
DMR Dataset		References			DMP Dataset		References
SLC25A23		Appleby-Mallinder et al. 2021 [33]			TTC38		Hop et al. 2022 [24]
RCC2P3					DHCR24
MIR4468					ABCG1
HIGD1C					CELSR1
SNORD115					RINL
VTCN1					MSMO1
RN7SL798P					TRMU
CCDC144NL					CDC16
KIR3DP1					LGALS4
SMUG1P1					GABBR1
SRGAP2					ECH1
PDLIM1P1					DOK4
MIR4688					KRT72
PPP1R14BP2					GPR97
RNU6					ATP8B2
PARP1P1					LPCAT3
MIR4745					SEMA4A
OR2T8					SLC26A8
AADAC					KRT73
BMF					DAP3
MIR4516					RIT1
PHF2P2					CD4
MMP23A					MAPK14
RNF150					FKBP5
CNTFR					PLEKHF1
LOC401679					SPIDR
IGHEP2					CDPF1
MIR4708					PIEZO1
H3F3BP1					PTPN6
MIR943					CERCAM
FAM138E					IL6R
RPS2P5					CXCL16
VSIG10L					RASA3
RN7SL241P					CTU2
PLSCR2					CCDC28B
CTAGE7P					TRRAP
USP17L29					SMURF1
FAAHP1					PIK3R1
POM121L14P					TTC7A
RNA5SP478					USP5
KRT17P3					ADAR
RPL13AP6
KIF26B
SRSF9P1
CROCC2
ZNF571
LINC01165
RTN4R
WDR82P1
MTDHP2
TOP3BP1
RASA3
RN7SL209P
LINC02622
MIR3622A
HIST3H3
CDH23
KRT18P7
RNF152P1
RNA5SP440
RN7SL750P
RPL13AP25
CRIP1P4
LOC101928517
SHROOM1
NUTM2A
LINC01815
LINC01639
MIR566
RN7SL796P
TSPAN31
LOC100130203
HNRNPDLP4
CD7
STK19P
TNXA
RN7SL469P
RNU6ATAC18P
OR52E2
PRSS51
SH3GL1P3
CTNNA3
ZSCAN5B
ZNF469
KRT33A
NUP210P3
SNX18P25
WIZP1
BMS1P17
CTAGE12P
BAK1P2
RN7SL374P
MIR570
HBZ
BRWD1P2
LOC102723971
RPS2P48
LOC100129276
MYO18B
ZC3H11B
BRWD1P1
MIR4313
RNF17
SNORA34
LINC00524
MIR4656
HSPB7
RN7SKP250
TUBB8P5
TUBB8P11
USP32P2
SLC25A6P2
ST6GALNAC4P1
SLC4A9
C1orf64
BEND3P3
RPL18AP3
IGHV3OR16
MIR126
SUB1P3
LINC00879
KISS1
YWHAEP2
SNORD114
GDPD4
LINC01467
SNORA10B
ZNF273
RGPD4
MIR4758
CTAGE14P
ODF2
SMG1P1
LINC01708
ATP4B
TTN
PIN1P1
SLC25A5P3
MIR4441
KLF3P1
PGM5P2
LOC286177
RPL12P39
RNA5SP88
MRGPRX11P
UPP2
CLDN19
QRICH2
PLEKHG4B
GRAP
LINC01659
LRRC37A16P
SERPINA1
SAA1
RNA5SP334
GUSBP10
ITLN2
GRTP1
LINC01665
CLCNKB
IGHE
TUBGCP2
BRDT
LOC100421108
LINC01358
OR52S1P
CHCHD4P2
RGPD3
LOC200772
UBE2SP2
OR7E156P
C7orf65
MIR4747
RBM46
LOC112267897
RNU1
CNN2P11
RPL21P121
KIF2B
SEMA3D
ASCL5
AURKC
ANKRD20A18P
HTR3A
RNA5SP122
FAM107A
LNCNEF
TCN2
FAM90A3P
VENTXP3
ACSM5
HSPE1P22
BLACE
HBM
OFD1P11Y
RNU7
DAB2IP
TRIM60
BRWD1
OPLAH
KRTAP10
GPR17
MTND2P13
TBC1D3H
TBC1D3G
PLA2G4C
FAM90A11P
RXFP1
MRGPRX10P
LINC02174
NT5DC2
CTAGE11P
LINC01804
MIR125B2
RPL13AP3
OR8A1
KRT18P29
SRRM1P3
MTND2P6
PES1
LINC01502
INHA
COPDA1
NUTM2D
RNA5SP398
PRRX2
PNMA1
HOXD
CIRH1A
PPIAL4A
KLF4
ANKRD30A
SPATA31A6
UBE2QL1
PSG9
VAV1
TTC39A
PTP4A2P1
TUBB8P8
PLEKHG4
CYP46A4P
AGAP5
OR2T12
COL18A1
SDR42E2
AQP7
STAG3L1
PMS2P2
LRRC55
POM121L8P
CDC42P6
NTF6G
PATE4
FAM201B
GOLGA8H
AHCTF1
KLK6
CLEC18B
FAM90A15P
VTI1BP2
TBC1D3P2
LINC02285
KRT34
LINC00266
CICP18
KBTBD6
LOC105372833
MIR199B
MIR3154
LOXL3
CALCP
WHAMMP3
RPL7L1P10
TCP1P3
CCIN
MIR769
PRR20FP
RN7SL479P
GOLGA8VP
LINC01692
DNAJB8
ARC
SIGLEC1
RN7SL231P
FTH1P23
SNORA25
FAM90A25P
RNA5SP283
ABCD1P2
SNORD116
PRCP
TRAF2
POTEC
POLR1D
GCSHP3
SET
TOM1
PSAT1
ARL5AP4
LOC100421614
SMAGP
TMPO
GTF2H2C
LOC389249
ULK4P1
DNM1P32
GCSHP5
PRRT3
RPS26P15
CHRNA10
ZNF521
CCDC182
TRAJ34
FAM90A21P
FAM90A23P
DCSTAMP
GPR89B
SYP
SLC25A3P1
ATL2
RPS29P1
LINC02754
EFCAB5
IPO9
LSM12P1
USP17L2
ITGA8
TOMM5
IFT43
PTPRD
SEPHS1P6
ABCD1P4
SURF4
CCDC158
ST7
SFMBT1
EDAR
PSG1
WHAMMP2
TBC1D1
UBXN8
ATP1A3
TRGV2
CALY
C9orf96
PPAPDC2
IL16
XIAP
STAG3L3
MUC5B
HMCN1
CNTN4
ANKRD45
ATG4B
DESI1
CLLU1
RBP4
KIRREL3
PRPF4B
CDH18
TARID
ABCF3
MIR3607
DEFB109F
NRSN2
MAFG
MSC
CYCS
ASXL2
MIR4741
LINC02018
FAM86DP
EHMT1
EHBP1L1
PIK3CA
LOC100128386
RN7SL265P
SRRD
DLD
SEC11C
XRCC6
REXO1L8P
PPP1R21
SF3A1
GTF2IRD1P1
UCHL5
METAP1D
SLC25A12
PREX2
FAHD2CP
PIK3CB
MIR548F1
TMEM186
GOLGA8M
ADAM11
PIK3C2A
SNORD91B
SNORD91A
CEP152
PLK1
LOC101928940
IRS1
DIAPH3
TNR
KLRG1
M6PR
FBXW11
RHEBL1
CEP78
MIR3180
H2AFX
GIMAP5
PGM5P1
LEPREL2
LOC100420514
LOC100506679
SRI
LETMD1
ACER3
FAM66C
PURA
NTRK2
SPSB4
THAP4
TSEN15
CASZ1
RBBP4
ZBTB8OS
AOX2P
SPPL3
OR7C1
SYNPO
DDX11L1
HNRNPUL1
ARF1
SEC24B
ZFP2
ZNF527
NT5C1A
RPSAP71
SNORA70J
RPL10P8
PSAT1P1
LINC02159
KIR2DL3
TRAPPC4
ZSCAN23
RAB35
CXCL1
CDK13
TSPAN33
IGLV1
RNF223
ZNF417
CDH9
ACVR1
RN7SKP261
ISLR2
HNRNPLP2
MOCS1P1
SNORD3B
CLEC4A
CHEK2P2
RPS19BP1
SIDT2
GNPDA1
IPCEF1
MIR3656
RPS25
LINC01159
C1orf112
ATF4P3
INSYN1
ZNF383
TATDN2
SEPT7P9
COMMD4
BSDC1
ASH1L
LINC00858
PTPRG
BBOX1
CECR1
NCAPG
DCAF16
IGHV3
METTL7AP1
MIR4748
HIGD1AP8
TSPAN13
CHCHD1
METTL7A
MRPS21P1
SPDYE5
RNY5P8
GOLGA8K
WAPAL
ANO10
CCL4L2
INTS4L1
AQR
RAB33B
GEM
RNA5SP369
FAM149B1P1
RN7SKP124
PGM2
SEC61B
MIS12
CASC9
SUMO1P3
CEBPZ
TICRR
SPDYE1
LINC00410
EIF4BP9
LIPM
TTC39C
LRRN2
AGPS
LOC100130691
NFE2L2
RN7SL535P
RNA5S14
C5orf27
NOXA1
ISG15
PLCXD2
GDNF
LOC101928739
ARID3B
WHAMM
QTRT1
INTS4L2
RNA5SP363
PRR20B
SNORA46
SNORA7A
TMEM69
DYNC1LI1
FAM86A
BLOC1S3
RNF31
OR4A47
SP3P
DSG1
CD151
CNR2
RPF1
FAM90A10P
BCL10
CASD1
MIR4783
SLC9A9
UBE2Q2P2
KDM4A
THAP2
SPDYE4
MIR320B2
MACROD2
RN7SKP18
NPIPB15
CDK11B
VGLL4
TVP23B
MBD5
SF3B4
LINC02315
LINC01859
SLC6A13
LRRC2
LINC02794
FTCD
C11orf24
LRP4
GTF2F2P2
ATP6V1C1
LINC00298
CDK5RAP2
TRAV29DV5
DMRTA2
RNA5SP236
TEAD2
BANF1P3
TRAPPC6A
TM9SF3
FAM90A24P
ARNTL
FNTA
TNPO2
RERG
CBX1P3
MIR4477A
AP2B1
SPINK9
LINC02671
HTR1F
FOCAD
RN7SKP184
RNA5SP147
CORO7
SMG1P2
SLC1A5
PSG11
RNA5SP256
KLHL24
PCIF1
LINC01732
LINC00537
BAAT
FAM86EP
MTCO1P19
TRMT10C
AFM
ABCC6P1
ZP4
MIR3189
TOX3
C2orf47
QRSL1
SCAP
SLC16A5
CD36
RNY5P1
RPL30
LINC00491
OR51H1P
HLX
RTN4IP1
ATP6V1B1
MIR4505
DSEL
PALM2
AKAP2
LINC00957
FOXD4L5
RNU2
REXO1L3P
NTMT1
NPIPB10P
SGSM3
PRODH2
EEF1E1P1
RPSAP17
SNRPGP3
PCSK9
UBP1
STARD6
LINC02412
SLC38A7
ASB17
RN7SKP272
SNRPEP4
COPB1
RAI1
KLRD1
UGT1A2P
NCAM1
ALDH3A2
RNA5SP71
C7orf26
WTAPP1
PDXDC2P
TUSC8
RPL34P27
C12orf71
PKHD1
PAQR9
LSP1P1
POM121L6P
LINC02428
LINC01811
CCL18
LINC02108
FYN
SH3RF1
LRRTM4
DLK1
SLC12A4
NDUFB3
GPR162
HNRNPA1P35
FAM126B
NCOA4
KRT26
ITPR2
SIMC1
HBP1
IP6K2
SLCO1A2
HLA
TMC5
FAH
RSAD1
CHKB
ZNF284
CCDC159
NDST2
PABPC4
AMBRA1
MIR9
USP54
LINC02097
SLC3A1
LINC00456
C1orf56
MIR4277
RTP4
CX3CR1

## Sheet: HD datasets
DMR Dataset		References			DMP Dataset		References
Enah		Wang et al. 2013 [34]			TMEM8A		Horvath et al. 2016 [35]
Susd4		Zadel et al. 2018 [25]			IDE		Lu et al. 2020 [26]
Esrrg					GRIK2
Prox1					DDC
Sgk1					TSPYL5
Epb4.1l2					CHP2
Lama2					KRI1
BC021785					LRRK1
Slc16a10					LCE1F
Fam184a					LOC642846
Cdh23					RGPD8
Rtdr1					RGPD1
Bcr					HTT
Cabin1					DVL2
Col18a1					DNAJB8
Jsrp1					GPR155
Nfic					RASA3
Chst11					MCM10
Btbd11					CHID1
Syn3					FASN
Nt5dc3					KDM2B
Tmcc3					MLH1
Plxnc1					LMF1
Atp2b1					LIMK2
Syt1					FAM101A
Wif1					C14orf43
Xrcc6bp1					CTNS
Tac2					ZNRF4
Sfi1					MYEOV2
Emid1					DDX39
Ddc					BTBD10
Pex13					POLR2J4
Slit3					HDAC4
Pttg1					CD320
Sqstm1					DTNB
Cdkl3					NEURL4
Cdc42se2					SEPW1
Gria1					PDE3B
Prpsap2					STBD1
Glp2r					CLLU1OS
Zzef1
Smg6
Vps53
Abr
Nlk
Ksr1
Rhot1
Myo1d
Accn1
Tex14
Gpr179
Wnt9b
Nsf
Tanc2
Otop2
Exoc7
Cyth1
C1qtnf1
Slc38a10
Asap2
Mboat2
Tssc1
Immp2l
Nrcam
Heatr5a
4921506M07Rik
2700049A03Rik
Hif1a
1700019E19Rik
Tmem63c
Foxn3
Prima1
Vrk1
Bcl11b
Wdr37
Elmo1
Kif13a
Caml
Trpc7
Mctp1
Ssbp2
Rgs7bp
Pde4d
Gm7120
Ptprg
Nek10
Adk
Kcnma1
Erc2
Txndc16
Efs
Sgcg
Adam2
Pebp4
Lrch1
Zc3h13
1300010F03Rik
Lect1
Gpc6
Clybl
Rrm2b
Ext1
Samd12
D15Ertd621e
Mb
Tmprss6
Enthd1
Grap2
Rangap1
Aco2
Tmem117
Tfcp2
Rbfox1
Fgf12
Atp13a5
Kalrn
Sema5b
Qtrtd1
Tomm70a
Arid1b
Tulp4
Uhrf1bp1
Zbtb12
Supt3h
Tcte1
Rftn1
Fbxl17
Fert2
Tmem232
Ptprm
Dlgap1
Alk
Thada
1700106N22Rik
Mtpap
Kif5b
Osbpl1a
Ss18
Trappc8
Galnt1
Fhod3
Map3k2
Camk4
Megf10
Apcdd1
Myo5b
Cndp2
Macrod1
Gnaq
Dock8
Ak3
Sgms1
Slit1
Hpse2
Gbf1
Sorcs1
Sephs1
Camk1d
Stam
Ehmt1
Vav2
Tsc1
Nup188
Ralgps1
Mapkap1
Nek6
Arhgap15
Cacnb4
Fmnl2
Baz2b
Rbms1
Pdk1
Tspan18
Ldlrad3
Slc1a2
Mpped2
Duox2
Acoxl
Siglec1
Rnf24
Slc23a2
Defb36
Cbfa2t2
Trp53inp2
Mmp24
Adig
Arhgap40
Chd6
Cbln4
Zfp704
Tnfsf10
Fndc3b
Pld1
Egfem1
Smad9
Nbea
Otol1
Sh3d19
Rps3a
Pogz
Notch2
Kcnd3
Dph5
Cdc14a
Col25a1
Ppa2
Tspan5
Unc5c
Hs2st1
Ddah1
Lpar3
Lphn2
St6galnac3
Fam110b
Nsmaf
Chd7
Epha7
Mdn1
Rusc2
Rnf38
Pax5
Zcchc7
Gabbr2
E130309F12Rik
Ptpn3
Ptprd
Nfib
Ttc39b
Slc24a2
Nfia
Inadl
Kank4
Cachd1
Dab1
Faf1
Rnf220
Artn
Zmynd12
Rims3
Utp11l
CK137956
Epb4.1
Phactr4
E2f2
Wnt4
Eif4g3
Pqlc2
Spen
Tmem51
Ube4b
Camta1
1190007F08Rik
Gnb1
Nadk
Ankib1
Magi2
Phtf2
Srpk2
Agap3
Prkag2
Dpp6
Paxip1
Cgref1
Nrbp1
Depdc5
Ctbp1
Ppp2r2c
Lias
Gabrb1
Nipal1
Lnx1
Slc4a4
Fras1
Hsd17b11
Gm17660
Lrrc8b
Naa25
Cux2
Tmem120b
Bri3bp
Auts2
Cux1
Mepce
Zkscan1
3110082I17Rik
Foxk1
Daglb
Dync1i1
Mkln1
Exoc4
Mpp6
Creb5
Vopp1
Grid2
Reep1
Fam176a
Anxa4
Antxr1
Chchd6
Slc6a6
Prickle2
Lhfpl4
Vgll4
Cacna1c
Tspan9
Lrp6
Sox5
Ppfibp1
Ipo8
Gltscr1
Dhx34
Tomm40
Arhgap33
Chst8
1600014C10Rik
Cyfip1
Tjp1
Chd2
Akap13
Ntrk3
Alpk3
3110040N11Rik
Mesdc1
Ate1
Tacc2
Lhpp
Jakmip3
Kndc1
Trpm5
Arhgef18
Efnb2
Pcid2
Csmd1
Sfrp1
Fgf20
Csgalnact1
Ints10
Plvap
Ap1m1
Tom1
Nr3c2
Il27ra
Podnl1
Zfp423
Amfr
Cpne2
Wwox
Atp2c2
Ankrd11
Nup133
Taf5l
Disc1
Pard3
Fut4
1700012B09Rik
Zfp266
Tyk2
Dnm2
Anln
Glb1l2
Opcml
Arcn1
Apoa4
Gm4894
Nptn
Bbs4
Tle3
Pias1
Rora
Nedd4
Gsta4
Morf4l1
Tmem108
Gnai2
Nme6
Zfp651
Mid1
Smu1
BC057079
Zswim5
Sh3bgrl3
Ephb2
Gtf3c2
Gpr125
Tspan11
Acan
Cacna1a
Kirrel3
Lars2
Ank3
Dip2a
Col6a1
Rfx4
Tmtc2
Srgap1
Baz2a
Rbms2
Ap1b1
Ogdh
B3gnt2
Cyfip2
Mgat1
Map2k4
Shpk
Ssh2
Vmp1
Wipf2
Stat5b
Mapt
Bahcc1
Zfp277
Npas3
Rtn1
Sipa1l1
Dio2
Rcor1
Slc22a23
Rnf182
Wnk2
Shc3
Fam172a
Scamp1
2310021P13Rik
1700112E06Rik
Timm23
Bmpr1a
Grid1
Dhrs4
Rnf17
Hs6st3
Dock9
Mtbp
Has2
Nsmce2
Ptp4a3
Cacng2
Cbx7
Kif21a
Pdxdc1
Abcc5
Lpp
Boc
Usp25
Tmem181a
Chd1
Plcl2
Kat2b
Epb4.1l3
Memo1
Arhgap26
Fam38b
Zfp407
Frmd8
Ahnak
C030046E11Rik
Dnmbp
Slc18a2
Usp6nl
Kcnt1
Setx
Kcnj3
Tmco5b
Itch
Samhd1
Nceh1
Fxr1
Bbs7
Magi3
Slc25a24
Alpk1
Runx1t1
Tmem55a
Fam82b
Ube2r2
Slc44a1
Glis1
Lrrc41
Srsf4
Igsf21
Arhgef10l
Cdk14
4930420K17Rik
Grm3
Reln
Lmbr1
Usp46
Arhgap24
Mvk
Vsig10
Eln
Mad1l1
Zkscan5
Flt1
N4bp2l2
Fam190a
Tcf7l1
Ctnna2
Exoc6b
Mitf
Gm765
Pdzrn3
Zfp248
Etv6
Eps8
Itpr2
Usp29
Fbxo46
Ercc1
9530053A07Rik
Lsr
Asphd1
Fank1
Shank2
Wwc2
Vps35
Ap1g1
Rhou
Gpr83
Pde4a
Bbs9
4931429L15Rik
Wdr61
1700017B05Rik
Megf11
Filip1
Me1
Gk5
Rasa2
Cacna2d2
Ubp1
Bai3
Tmcc2
Capn2
Hivep2
Adam19
Rptor
Numb
Bdp1
E130203B14Rik
Tbc1d22a
Fibcd1
Ryr3
Secisbp2l
Nup210l
Frmpd1
Mllt3
Lepre1
Glmn
Glt1d1
Rab11fip5
5730419I09Rik
Wbp7
Tph1
Ntpcr
Clasp2
Lrp11
Epm2a
Nhsl1
Pde7b
Eya4
Grik2
D630037F22Rik
Ccdc109a
Tspan15
Mypn
Fam13c
Bicc1
Adora2a
Trappc10
Lingo3
Gng7
1500009L16Rik
Anks1b
Fgd6
Poc1b
E2f7
Avpr1a
Timeless
Znrf3
Egfr
Dock2
Odz2
Fstl4
Hspa4
Tom1l2
Lrrc48
Gas7
Msi2
Stxbp4
Tmem106a
Myl4
10-Mar
Ccdc46
1700012B07Rik
Kcnj16
Mrpl12
Uts2r
BC068281
Colec11
Dock4
Hectd1
Akap6
Syne2
Gphn
Tmem90a
1110018G07Rik
Itpk1
Traf3
Cdkal1
Fars2
Phactr1
Ntrk2
Zfp273
Col4a3bp
Mccc2
Mast4
Zswim6
Il31ra
Ppap2a
Nid2
Ncoa4
Syt15
Sh2d4b
Wdhd1
Dlgap5
Adcy4
Cryl1
Rcbtb1
Xkr6
Loxl2
Xpo7
Klf12
Mbnl2
Tmtc4
Cdh6
Myo10
Matn2
Wisp1
Zfat
Heatr7a
Rpl8
Mei1
Efcab6
Fbln1
Atp5g2
Nlrc3
Snx29
Umps
Adcy5
Golgb1
Popdc2
Adprh
Wdr52
Bbx
Fam55c
Dcbld2
Epha3
Robo1
Tiam2
Zdhhc14
Synj2
Pde10a
Smoc2
Telo2
Rab11fip3
Ip6k3
Trim10
Rcan2
Kif6
2610034M16Rik
Arhgap28
Wdr43
Ltbp1
Srbd1
Nrxn1
Zfp438
Armc4
Cdh2
Sil1
Nrg2
Pcdh12
Mcc
4833403I15Rik
Sncaip
Zfp608
Ablim3
Gnal
Tcf4
Slc14a2
Nfatc1
Lrp5
Mark2
Incenp
Tle4
Trpm3
Pgm5
Smarca2
Pdcd1lg2
Prkg1
Lipa
Lcor
Nolc1
Sh3pxd2a
Atrnl1
Gfra1
Itih5
Etl4
Ttll11
Gtdc1
Scn3a
Osbpl6
Ttn
Pde1a
Ptprj
Mtch2
Ttc17
Meis2
Fsip1
Slc12a1
4930402H24Rik
Macrod2
Dtd1
Naa20
Spag4
Rbl1
Slc13a3
Pmepa1
Ntsr1
Tnik
Mecom
Kcnmb3
E130311K13Rik
Dclk2
Snx27
Gabpb2
Vps45
Fam46c
Lef1
Npnt
Cenpe
Ppp3ca
Col24a1
Cdh17
Sfrs18
N28178
Coro2a
Akap2
Elavl2
C8a
Zmpste24
Hpca
Nol9
Prdm16
Plch2
Gatad1
4921511H03Rik
Adam22
Cc2d2a
Rbpj
Gm17384
Polr2b
Rufy3
Art3
1700007G11Rik
Tmem150c
Wdfy3
Caln1
Dtx2
Zan
Actl6b
Snx8
Sdk1
Epha1
Suclg2
Zfp637
Cops7a
Tulp3
Gprc5a
Abcc9
Zfp94
Ppfia3
Nav2
Pgpep1l
Ppfibp2
Trim66
Sox6
Nucb2
Hs3st2
Fgfr2
Cars
Arglu1
Myo16
Col4a1
Ankrd10
Proz
Mcph1
Gm15319
Mtus1
Irf2
Odz3
Aga
Klhl2
Tbc1d9
Mmp15
Hydin
Hsd17b2
Wfdc1
BC021891
Atg4d
Smarca4
Dscaml1
Cadm1
Zbtb16
Itga11
Spg21
Zfp609
BC031353
Clstn2
Trf
Pfkfb4
Mtap4
Clcn5
Lypla1
Ncoa2
Rdh10
Smap1
Tmem131
Aff3
Gm3646
Map4k4
Fhl2
Uxs1
Fam117b
Tns1
Mogat1
Irs1
Rhbdd1
Dis3l2
Iqca
Ilkap
Hdac4
Kif1a
Atg4b
D1Ertd622e
Pam
Tfcp2l1
3110009E18Rik
Mgat5
Tmem163
Sox13
Shisa4
Nav1
Kif21b
Kif14
Zbtb41
1190005F20Rik
Nmnat2
Rasal2
Dnm3
Tiprl
Pbx1
Olfml2b
Cadm3
Fmn2
Sdccag8
Zfp238
Smyd3
Trp53bp2
Mark1
Gpatch2
Ppp2r5a
Lpgat1
Ust
Akap7
Epb4. l2
Ptprk
6330407J23Rik
Fyn
Wasf1
Ccdc162
Sesn1
Lace1
Sobp
Pdss2
Prep
Slc35f1
Lims1
Cbara1
Ascc1
Spock2
Unc5b
Rufy2
Pbld2
Slc16a9
Upb1
Derl3
Gm5134
1810008A18Rik
Nuak1
Bpifc
Nav3
Grip1
Hmga2
Msrb3
Rassf3
Pip4k2c
Osbp2
Sec14l2
Camk2b
Nudcd3
Tns3
Wdr92
Ebf1
Trim41
Rasgef1c
Col23a1
Aff4
8-Sep
Rapgef6
Mfap3
Galnt10
Cnot8
Olfr30
Kcnj12
BC046404
Arhgap44
Myh8
Ntn1
Pik3r6
Rnf222
4933427D14Rik
Rap1gap2
Mnt
Rtn4rl1
Nxn
Supt6h
Rab11fip4
Hlf
Car10
Xylt2
Myst2
Arhgap23
Srcin1
Stac2
Nr1d1
Casc3
Rara
Krt26
Krt40
Krt15
Atp6v0a1
Nmt1
1700081L11Rik
Tlk2
Mrc2
Helz
Prkca
Rgs9
Abca9
Slc39a11
Sdk2
Cdr2l
Fbf1
Timp2
Rbfox3
Tbc1d16
Aatk
Npb
Tbcd
Dtnb
Klhl29
1110057K04Rik
Wdr35
Hpcal1
Dld
Nova1
Mdga2
Pygl
Syt16
Ppp2r5e
Plekhg3
Spnb1
Rab15
Rgs6
Zfyve1
C130039O16Rik
Nrxn3
4930534B04Rik
Ttc7b
Ccdc88c
Slc24a4
Serpina12
Dicer1
Glrx5
Bdkrb2
Kif26a
Ptprn2
Klf6
Gli3
Amph
Lrrc16a
Mylip
Id4
Phf2
Sema4d
Gprin1
Spock1
Klhl3
Slc28a3
Habp4
Ube2ql1
BC018507
Adamts16
Slc6a3
Ell2
Nr2f1
Mef2c
Jmy
Pde8b
Iqgap2
F2rl2
Sv2c
Rgnef
Mtap1b
Map3k1
Ndufs4
Lrrc3b
Thrb
Myst4
Dlg5
Zmiz1
Ppif
Cacna2d3
Colq
Slc18a3
Tspan14
Samd4
Peli2
Atp8a2
Fzd3
Dpysl2
Htr2a
Enox1
Dgkh
Wbp4
Pcdh8
Dach1
Lmo7
Mycbp2
Ndfip2
Abcc4
Farp1
Oxct1
C6
Mtmr12
Pdzd2
Drosha
Basp1
Ank
Trio
Ankrd33b
Pop1
Rims2
Col14a1
Zhx2
Asap1
Kcnq3
St3gal1
Khdrbs3
Dennd3
Slc45a4
Bai1
Zc3h3
Plec
Cyhr1
Myh9
Ift27
Card10
Csnk1e
Kdelr3
Nptxr
Syngr1
Fam83f
Mkl1
Zc3h7b
Tef
Pppde2
Mpped1
Arhgap8
Atxn10
Cerk
Mapk11
Prickle1
Spats2
Prpf40b
Gpd1
Lima1
Dip2b
Slc11a2
Scn8a
Krt82
Krt77
Krt79
Pfdn5
Cldn26
Grin2a
Ciita
Rtn4r
Eif4g1
1600021P15Rik
1500031L02Rik
Lrch3
Mylk
Pdia5
Gsk3b
Tagln3
Cadm2
Nrip1
Grik1
Scaf4
Ifnar2
Itsn1
Runx1
Cldn14
Hlcs
Kcnj6
B3galt5
Dscam
Bace2
Pabpc6
Map3k4
Tcp10a
Haghl
Ergic1
D17Wsu92e
Ppil1
Daxx
Tapbp
Skiv2l
Tmem151b
Ttbk1
Lrfn2
Ptprs
Rfx2
Man2a1
Ralbp1
1110012J17Rik
Crim1
Hnrpll
Tmem178
Thumpd2
Slc8a1
Pkdcc
Six3
Prkce
Socs5
Cables1
Aqp4
B4galt6
Mapre2
Celf4
Rit2
Wdr33
Myo7b
Ctnna1
Sh3rf2
Gpr151
Commd10
Sema6a
Gramd3
Lmnb1
3-Mar
Ppargc1b
Nedd4l
Zfp532
Dcc
St8sia5
Loxhd1
Setbp1
Pard6g
Galr1
Zfp516
Syt12
Spnb3
Snx32
Dpf2
Ppp2r5b
Syt7
Pip5k1b
Htr7
Sorbs1
Entpd1
Avpi1
Zfyve27
Crtac1
Sfxn3
Btrc
9130011E15Rik
Tmem180
Mxi1
Tectb
Tcf7l2
Hspa12a
4930506M07Rik
Grk5
Frmd4a
Celf2
Armc3
Cacna1b
Lrrc26
Abca2
Ralgds
1700101E01Rik
Med27
Rapgef1
Ncs1
Prrc2b
Dnm1
Fam129b
Garnl3
Fam125b
Pbx3
Psmb7
Kif5c
Lypd6
Stam2
Gpd2
Acvr1
Pkp4
Fign
Xirp2
Lass6
Dlx1
Cir1
Chn1
Zfp385b
Slc39a13
Pacsin3
Phf21a
Mapk8ip1
Abtb2
D430041D05Rik
Atpbd4
Pldn
Anapc1
Cenpb
Rassf2
Plcb1
Jag1
Btbd3
Rin2
Ralgapa2
Abhd12
8430427H17Rik
Zfp341
Dlgap4
9830001H06Rik
Ppp1r16b
Jph2
Serinc3
Rims4
Ywhab
Zfp335
Cdh22
Zmynd8
Ncoa3
Kcnb1
B4galt5
Nfatc2
Atp9a
Phactr3
Cdh4
Kcnq2
Mrps28
Cyp7b1
Nlgn1
Maml3
Frem2
Trpc4
Dclk1
Clrn1
Plch1
Slitrk3
Golim4
Arfip1
Fbxw7
Rab25
Thbs3
Muc1
Kcnn3
Adar
Lix1l
Ankrd35
Pde4dip
Kcnc4
Sort1
Aknad1
Fndc7
Nfkb1
Gtf2b
Ttll7
Slc44a5
Car8
Asph
2610029I01Rik
Ankrd6
Mob3b
Cntfr
Grhpr
Col15a1
Sh3gl2
Ror1
Jak1
Dnajc6
Pde4b
Sgip1
Prkaa2
Dhcr24
2210012G02Rik
Lrp8
Scp2
1520402A15Rik
Wdr65
4930538K18Rik
Rimkla
Hivep3
Macf1
Grik3
Dlgap3
Bai2
Hcrtr1
Nkain1
Ahdc1
Man1c1
Srrm1
Fuca1
Hspg2
Ece1
Kif17
Ubr4
Pax7
Fblim1
Dnajc16
Prdm2
Vps13d
Casz1
Rere
Espn
Acot7
Chd5
Ajap1
Hes5
Aurkaip1
Ube2j2
Fzd1
Abcb4
Pion
Kcnk3
Maea
Zfyve28
Rgs12
Ablim2
Afap1
Sorcs2
Jakmip1
Crmp1
Zbtb49
Hs3st1
Ldb2
Sel1l3
Pcdh7
Rell1
Spata18
Kit
Parm1
Shroom3
11-Sep
Plac8
Cds1
Ptpn13
Evi5
Fam69a
Ttc28
Sez6l
Myo18b
Adrbk2
Sgsm1
Sart3
Dao
Hnf1a
Ccdc64
Srrm4
Taok3
Ksr2
Med13l
Plbd2
Iqcd
Rasal1
Dtx1
Rph3a
Kdm2b
Clip1
Vps37b
Aacs
Tmem132b
Tmem132d
Piwil1
Rimbp2
Sfswap
Gtf2ird1
Stx1a
Nsun5
Hip1
6430598A04Rik
Pdgfa
Adap1
Psmg3
Chst12
Ttyh3
Iqce
Gna12
Tnrc18
2810453I06Rik
Cyth3
Arpc1a
Wasf3
Mtus2
Fry
N4bp2l1
Stard13
Casd1
Ppp1r9a
Slc25a13
St7
Grm8
Snd1
Ccdc136
Gm5567
Cntnap2
2410003K15Rik
Osbpl3
Cpvl
Ccdc129
St3gal5
Kcmf1
Mogs
Tet3
Emx1
Fbxo41
Aak1
Aldh1l1
Grip2
Adamts9
Magi1
Mtmr14
Ogg1
Ttll3
Atp2b2
Atg7
Bid
Mical3
Necap1
Gpr162
C530028O21Rik
Prmt8
4922502D21Rik
Loh12cr1
Grin2b
Atf7ip
Rerg
Dera
Pik3c2g
Cacng8
Ppp1r12c
Shisa7
Zfp78
Mzf1
Prkd2
Mark4
Clasrp
Ceacam16
Numbl
Ltbp4
Spnb4
Fbxo17
Zfp566
Scn1b
Wtip
Uba2
Shank1
Lrrc4b
Myh14
Ap2a1
Ntf5
Ntn5
Sergef
Apba2
Fam189a1
Aldh1a3
Adamts17
St8sia2
Sv2b
Blm
Ap3b2
Sh3gl3
Tmem135
Odz4
Uvrag
Gdpd5
Pde2a
Rhog
Dchs1
Mical2
Spon1
Rras2
Plekha7
Xylt1
Usp31
Scnn1b
Gsg1l
2310057M21Rik
Dock1
Mgmt
Stk32c
Lrrc56
Phrf1
Ap2a2
Brsk2
Tpcn2
Insr
Col4a2
Arhgef7
Rasa3
Dlgap2
Mrps31
Zmat4
Whsc1l1
Zfp703
Tnks
Sorbs2
Dctd
Galntl6
2810428I15Rik
Rab3a
Ccdc124
Myo9b
Large
Arhgap10
Ttc29
Nfix
Gadd45gip1
4933402J07Rik
Nod2
Fto
Slc38a7
Zfhx3
Vac14
Terf2ip
Cntnap4
Bcmo1
Cdh13
Necab2
Mbtps1
6430548M08Rik
Gse1
Gas8
Egln1
Gm17296
Sesn3
Rgl3
Jam3
Ntm
Arhgap32
Pknox2
Hepacam
Sorl1
Grik4
Oaf
Pvrl1
Tmem25
Mll1
Ttc12
Chrnb4
Lingo1
Arid3b
Spesp1
Herc1
Cgnl1
Myo5a
Lrrc1
Tbc1d2b
Slc9a9
Acpl2
Nmnat3
Ppp2r3a
Ephb1
Col6a5
Bsn
Arpp21
Rbms3
Myrip
Ulk4
Trak1
Vipr1
Kbtbd5
Cdcp1
Kcnb2
Pkhd1
Tbc1d8
Vwc2l
Eif4e2
Ube2f
Vps4b
Gli2
Eif2d
Zc3h11a
Camsap2
Hmcn1
Abl2
Pappa2
Tnn
Selp
Aldh9a1
Dcaf8
Uggt1
Hbs1l
Tjp3
Frmd6
Wdr89
Cdkn3
Gulo
1700016M24Rik
Med20
St6galnac4
Rapgef4
Tet2
Nck2
Tmeff2
Pard3b
Efhd1
Clasp1
Ncstn
Pppde1
Utrn
Lama4
Col19a1
Cnga3
Il1r2
Tmem182
Mfsd6
Hecw2
Nrp2
Crygd
Agap1
Dpp10
Thsd7b
Mfsd4
Cntn2
Nfasc
Pik3c2b
Cacna1s
1700025G04Rik
Glul
4930523C07Rik
Kmo
Cep170
Ush2a
Ptpn14
SEC61B
ADNP
PDIA6
FANCA
PKNOX1
POP7
STON1
KRTHA2
ANKH
C14orf152
STK11
C16orf61
PRMT3
SPSB1
NARS
SPATA5L1
RGS7
FLJ25410
ZDHHC19
LETM1
S100P
FLJ35801
C1orf116
MAPK12
SP1
PLCB3
DAZL
ALX4
C16orf9
NTSR2
KCNH5
C16orf35
SLC22A2
SCRT1
DUS2L
IRF4
SLC1A1
RNF43
RPS15
KIF18A
CNTF
LAMB1
PPP1CA
SSX8
SUMF2
TGM5
MYT1
NXT2
KCNQ1
MFAP5
LATS2
CENPA
AUP1
DDX48
SNN
ASAH3
PEG10
DAK
SYCP3
ABCB6
GFOD1
MDP-1
CCR4
CYP4F12
TRIM55
TPARL
RP11-529I10.4
NCRMS
CASP5
KCNJ1
MGC4562
FLJ90036
UBE1
CLDN16
GMCL1
ACMSD
LITAF
RDBP
ZNF526
ZNF512
STAC3
F2RL1
PHF10
ANKRD23
WRB
PDE1B
SIGLEC11
TMEM42
XRCC1
GRM6
PRRT1
RB1
C20orf91
ORM2
FAM19A3
TMEM9B
LOC221091
ZNF197
RP13-11B7.1
ADPRHL1
STEAP1
IRF1
AIFL
TBL2
ZNF346
C9orf45
LYCAT
CAP1
RHOJ
GRAP
SPDEF
SEC24C
EEF1A2
ZFP64
FLJ37953
PCDHB16
CORO1B
C21orf129
OTUD7
RUNX3
C1orf77
HOXA13
CATSPER2
IFIT1
OR12D3
CGN
TNNT2
WDR36
CORO1C
RASA4
TCP1
C18orf43
SNPH
SCN9A
C8orf78
GALNT2
GRM2
CCDC74B
C3orf38
NURIT
VMD2L2
IL13
PLA2G5
TRIM31
MGC42105
E2F8
CASP3
KRTHB4
BRD1
B3GAT2
CROP
CENTB2
CHFR
CAPN3
LSM16
SSTR1
NT5DC1
MLLT11
THEX1
NUP107
C10orf92
USP5
MGC3123
C14orf43
NOD9
ZNF432
CCR1
MASA
CYP51A1
LOC197322
WDR7
ATF5
UBE3B
CCDC5
UTX
ZNF345
RASD1
FBXL5
DNAHL1
C11orf49
ZNF610
CASP4
RABGAP1L
RASGEF1A
ZBED3
CPA1
AQP2
LOX
MSX1
WNT3
TP73
RASSF5
LOC124751
SH3BGR
C1QTNF3
KRTHA4
VWA1
PFDN6
C20orf96
GIMAP2
CAPN10
TNFAIP2
COPS7B
BIRC2
FOLR1
OAZ2
MARCKS
SBNO1
CLCC1
LYZL2
HSPB9
FLJ38984
MLL
C6orf182
HYAL4
C15orf24
DCTN4
NDUFA12
FLJ32871
OPN1MW
CA1
FAM69B
SURF1
MAGEB1
DSTN
ZBTB25
MORC1
KNG1
GABARAP
UBE3A
MRPL9
SFRS11
PPP4R2
C19orf21
CAV1
CUL5
C2orf18
VASH1
LOC388407
ANKRD13B
NEU1
ZNF206
DNAJC12
PPARGC1A
SNRPN
FLJ13848
FBS1
FLJ14166
MAP3K3
CD8B1
MRAS
C21orf81
TNFRSF10C
C5AR1
PSG1
FLJ22639
PRDX1
NYD-SP26
ST6GALNAC6
FAM12A
PDE6A
IL16
C12orf12
KCNAB1
PCSK7
VPREB3
KIAA0196
AMPD2
CAPS2
PFAS
MX2
PAIP2
ARTS-1
AHSA2
UPP1
MGC33302
POP5
UROD
TUBB6
PAPSS2
CLEC10A
MKRN2
SASS6
HIST1H2AI
WDR21C
VENTX
DPY19L3
RRAS
MGC14289
FAM9A
SERPINC1
PROSC
PAFAH1B1
CYB561D2
GDF11
HTR1F
TFF2
TCFL5
TUBA2
ZMYND15
CDC42EP4
ATP5E
PCDH15
ADAM23
USP13
COL8A2
KLK14
MLZE
LGP1
LAMB2
C1orf150
RBBP9
PARP2
FLJ35773
WISP3
SLC22A4
ATP5F1
LIME1
SYCP2
PIGO
HCN2
CMTM1
SEC22L3
UNQ2446
PJA2
PERP
SLC43A3
CHMP4A
LRRC2
CHAC1
CABP2
[truncated: 239 more rows]
