# Supplementary material for: Epigenetic Changes in Prion and Prion-like Neurodegenerative Diseases: Recent Advances, Potential as Biomarkers, and Future Perspectives
Source: Int J Mol Sci. 2022 Oct 20;23(20):12609. doi: 10.3390/ijms232012609 (PMC9604074; doi:10.3390/ijms232012609)
Supplement: Supplementary file 1 [file ijms-23-12609-s001.zip › Supplementary Table S2. Common upregulated and downregulated miRNAs for combinations of different prion-like diseases.xlsx]

## Sheet: Upregulated miRNAs
Common upregulated microRNAs between prion-like diseases
AD/PD	PD/ALS	ALS/HD	AD/HD	AD/ALS	AD/ALS/HD	AD/PD/ALS	PD/ALS/HD	AD/PD/ALS/HD
miR-184	miR-144-5p	miR-10b-5p	miR-10b-3p	miR-638	miR-425-5p	let-7d-3p	miR-338-3p	miR-144-3p
miR-4443	miR-5100	miR-130b-3p		miR-425-3p	miR-223-5p	miR-19b-3p		miR-22-5p
miR-199a-3p	miR-5690	miR-520f-3p		miR-572	miR-222-3p	miR-339-5p
miR-4284	miR-224-5p	miR-628-3p		miR-206	miR-223-3p	let-7d-5p
miR-6891-5p	miR-15b-5p	miR-140-5p		miR-642a-5p		miR-151a-5p
miR-216b-5p	miR-1277-5p	miR-30d-5p		miR-29a		miR-451a
miR-3173-5p	miR-17-3p			miR-130a-3p		miR-331-5p
miR-320c	miR-450a-5p			miR-25-3p		miR-92a-3p
miR-125b-5p	miR-15a-5p			miR-550a-3p		miR-142-5p
miR-92b-3p	miR-576-5p			let-7a-5p		miR-16-2-3p
miR-320a-3p	miR-590-3p			miR-106a-5p		miR-424-3p
miR-99a-5p	miR-342-3p			miR-17-5p
	miR-150-5p			let-7g-5p
	miR-197-3p			miR-101-3p
	miR-155-5p			miR-5684
	miR-374a-5p			miR-23a-3p
	miR-374b-5p			miR-26b-5p
	miR-28-5p			miR-2355-3p
	let-7f-5p			miR-660-3p
	miR-151a-3p			miR-16-5p
	miR-182-5p			miR-584-5p
	miR-486-5p			miR-20b-3p
	miR-1260b			miR-548a-3p
	miR-127-3p			miR-378i
	miR-423-5p			miR-378a-3p
	miR-185-5p			miR-378d
	miR-4257			miR-4732-5p
	miR-493-5p			miR-19a-3p
	miR-31-5p			miR-194-5p
	miR-24-2-5p			miR-3615
	miR-200c-3p			miR-1292-5p
	miR-23b-3p			miR-1976
	miR-363-3p			miR-378c
	miR-93-5p			miR-503-5p
	miR-486-3p			miR-1908-5p
	miR-146b-5p			miR-629-5p
	miR-126-5p			miR-27a-3p
	miR-20b-5p			miR-15b-3p
	miR-4485-3p			miR-760
				miR-505-5p
				miR-1306-5p
				miR-141-3p
				miR-30e-5p
				miR-532-5p
				miR-24-3p
				miR-1301-3p
				miR-1307-3p
				miR-339-3p

## Sheet: Downregulated miRNAs
Common downregulated microRNAs between prion-like diseases
AD/PD	AD/ALS	PD/ALS	AD/PD/ALS	PD/ALS/HD	AD/PD/HD
miR-222-3p	miR-153	miR-198	miR-30e-3p	miR-4488	miR-4449
miR-671-5p	miR-424	miR-485-5p	miR-4286
miR-185-5p	miR-376a	miR-339-5p	miR-379
miR-2116-5p	miR-181c	miR-135b	miR-221-3p
miR-374a-5p	miR-369-3p	miR-299-5p	miR-132-3p
miR-7704	miR-365	miR-542-3p	miR-324-3p
miR-199a-5p	miR-454-3p	miR-337-5p	miR-148b-3p
	miR-148b	miR-338-5p	miR-326
	miR-101	miR-320b	miR-212-3p
	miR-655	miR-129-5p	miR-483-3p
	miR-20b	miR-491-5p	miR-342-3p
	miR-551b	miR-412-5p	miR-15b-5p
	miR-29b	miR-490-5p	miR-142-3p
	miR-542-5p	miR-373-3p	miR-152-3p
	miR-15a	miR-10b-5p	miR-379-5p
	miR-137	miR-132-5p	miR-330-5p
	miR-130a	miR-145-5p	miR-211-5p
	miR-29c	miR-133b	miR-29c-5p
	miR-618	miR-323a-5p	miR-129-2-3p
	miR-448	miR-4508	miR-129-1-3p
	miR-598	miR-331-3p	miR-362-5p
	miR-589	miR-4516	miR-223-3p
	miR-651	miR-1224-5p	miR-16-5p
	miR-190	miR-382-5p	miR-451a
	miR-494	miR-1275
	miR-27a	miR-184
	miR-335	miR-376c-3p
	miR-34a	miR-6721-5p
	miR-299-3p	miR-655-3p
	miR-30a-5p	miR-124-5p
	miR-140-5p	miR-134-5p
	miR-425-5p	miR-4787-3p
	miR-665	miR-1287-5p
	miR-877-5p	miR-130b-3p
	let-7i-5p	miR-135a-5p
	miR-34c-3p	miR-487a-5p
	miR-766-3p	miR-29c-3p
	miR-146b-3p	miR-423-5p
	miR-671-3p	miR-125a-5p
	miR-582-3p	miR-196a-5p
	miR-23b	miR-10b-3p
	miR-93	miR-10a-5p
	miR-103	miR-615-3p
	miR-107	miR-148a-3p
	miR-223	miR-335-5p
	let-7d	miR-29b-3p
	miR-199b-3p	miR-195-5p
	miR-221	miR-15a-5p
	miR-339-3p	miR-21-5p
	miR-27b	miR-193b-5p
	let-7e	miR-193a-5p
	let-7a	miR-3177-3p
	miR-125a-3p	miR-139-3p
	miR-22-3p	miR-195-3p
	miR-125b-1-3p	miR-497-5p
	miR-9-3p	miR-186-5p
	miR-874	miR-4497
	miR-4299	miR-1915-3p
	miR-125b	miR-3960
	miR-23a	miR-3665
	miR-885-5p	miR-4787-5p
	let-7d-5p	miR-2861
	miR-31	miR-4745-5p
	miR-210	miR-4466
	miR-26b-5p	miR-1469
	let-7g-5p	miR-3940-5p
	miR-30a-3p	miR-214-3p
	miR-26a-5p	miR-193a-3p
	miR-574-3p
	miR-139-5p
	miR-598-3p
	miR-151b
	miR-151a-5p
	miR-23a-3p
	miR-127-3p
	miR-182-5p
	miR-28-5p
	miR-30c-5p
	miR-381-3p
	miR-218-5p
	miR-9-5p
	miR-411-5p
	miR-144-5p
	miR-576-5p
	miR-136-3p
	miR-124-3p
	miR-30c-2-3p
	miR-30b-5p
	miR-487b-3p
	miR-324-5p
	miR-1246
	miR-181c-5p
	miR-154-5p
	miR-135b-5p

## Sheet: AD Datasets
Up miRNAs			Down miRNAs			References
miR-1202			miR-30e-3p			Henriques et al. 2020 [111]
miR-99b			miR-365b-5p			Moradifard et al. 2018 [112]
miR-02876			miR-664-3p			Nunez-Iglesias et al. 2010 [113]
miR-42575			miR-4286			Watson et al. 2022 [114]
miR-40345			miR-4449			Dong et al. 2015 [117]
miR-5S-b5			miR-374			Lu et al. 2021 [118]
miR-36838			miR-582			Ren et al. 2016 [115]
miR-20096			miR-05109			Wang et al. 2020 [116]
miR-155			miR-12504			Dangla-Valls et al. 2017 [119]
miR-638			miR-12497			Dong et al. 2021 [120]
miR-346			miR-40321			Mckeever et al. 2018 [121]
miR-25197			miR-30e-5p			Serpente et al. 2020 [122]
miR-197			miR-380-3p
miR-21638			miR-153
miR-15753			miR-424
miR-127			miR-376a
miR-628			miR-44608
miR-151			miR-499
miR-422b			miR-181c
miR-433			miR-126*
miR-28942			miR-301
miR-409-3p			miR-368
miR-30529			miR-369-3p
miR-38128			miR-219
miR-12844			miR-95
miR-133a			miR-656
miR-185			miR-186
miR-32764			miR-20546
miR-425-3p			miR-45612
miR-40697			miR-365
miR-20099			miR-454-3p
miR-296			miR-148b
miR-30509			miR-02532
miR-382			miR-42448
miR-45725			miR-148a
miR-184			miR-5S-b2
miR-768-3p			miR-483
miR-15321			miR-01757
miR-133b			miR-35678
miR-24945			miR-101
miR-584			miR-21989
miR-15260			miR-655
miR-32246			miR-20b
miR-41860			miR-580
miR-432			miR-551b
miR-24482			miR-08570
miR-486			miR-154*
miR-37152			miR-96
miR-19790			miR-29b
miR-17368			miR-542-5p
miR-21526			miR-18152
miR-28648			miR-15a
miR-572			miR-410
miR-602			miR-137
miR-27110			miR-488
miR-18895			miR-130a
miR-27120			miR-29c
miR-35456			miR-618
miR-07396			miR-338
miR-122a			miR-448
miR-24420			miR-26761
miR-320			miR-550
miR-302b*			miR-558
miR-18956			miR-455
miR-16257			miR-189
miR-659			miR-28
miR-134			miR-138
miR-06113			miR-598
miR-45605			miR-589
miR-18718			miR-651
miR-302c			miR-411
miR-10737			miR-190
miR-11286			miR-379
miR-00201			miR-494
miR-10939			miR-668
miR-15165			miR-27a
miR-206			miR-34c
miR-10912			miR-335
miR-498			miR-18218
miR-617			miR-450
miR-17848			miR-47178
miR-30184			miR-34a
miR-02873			miR-43721
miR-19112			miR-299-3p
miR-25864			miR-40318
miR-17374			miR-565
miR-03996			miR-421
miR-671			miR-30a-5p
miR-198			miR-221-3p
miR-188			miR-431-5p
miR-35582			miR-494-3p
miR-06383			miR-222-3p
miR-765			miR-671-5p
miR-575			miR-548a-5p
miR-44578			miR-520d-5p
miR-23974			miR-651-5p
miR-40796			miR-301b-3p
miR-601			miR-636
miR-642a-5p			miR-548a-3p
miR-204-5p			miR-140-5p
miR-193a-5p			miR-210-3p
miR-122			miR-185-5p
miR-29a			miR-425-5p
miR-31			miR-503-5p
miR-106b			miR-30b-3p
miR-6761-3p			miR-545-3p
miR-6747-3p			miR-665
miR-6875-3p			miR-132-3p
miR-6754-3p			miR-22-5p
miR-6736-3p			miR-32-5p
miR-6762-3p			miR-324-3p
miR-6787-3p			miR-877-5p
miR-208a-5p			miR-let-7i-5p
miR-6740-3p			miR-602
miR-6778-3p			miR-148b-3p
miR-595			miR-34c-3p
miR-6753-3p			miR-622
miR-4747-3p			miR-185-3p
miR-3646			miR-766-3p
miR-6716-3p			miR-326
miR-4435			miR-147a
miR-425-5p			miR-146b-5p
miR-130a-3p			miR-1-3p
miR-30a-5p			miR-425-3p
miR-let-7d-3p			miR-450a-5p
miR-3607-3p			miR-106b-5p
miR-3202			miR-212-3p
miR-3676-5p			miR-484
miR-25-3p			miR-219a-1-3p
miR-19b-3p			miR-1244
miR-H8-3p			miR-1205
miR-4644			miR-146b-3p
miR-550a-3p			miR-920
miR-4709-3p			miR-1237-3p
miR-let-7a-5p			miR-671-3p
miR-339-5p			miR-582-3p
miR-4297			miR-1539
miR-106a-5p			miR-30c-1-3p
miR-4764-3p			miR-148b
miR-4443			miR-7
miR-17-5p			miR-148a
miR-let-7g-5p			miR-23b
miR-101-3p			miR-93
miR-5684			miR-103
miR-23a-3p			miR-107
miR-26b-5p			miR-27a
miR-33b-5p			miR-223
miR-548ap-5p			miR-let-7d
miR-199a-3p			miR-199a-3p
miR-144-3p			miR-199b-3p
miR-let-7d-5p			miR-221
miR-2355-3p			miR-let-7i
miR-660-3p			miR-146a
miR-29c-3p			miR-339-3p
miR-320a			miR-27b
miR-32-3p			miR-let-7f
miR-4501			miR-191
miR-4429			miR-let-7e
miR-375			miR-222
miR-16-5p			miR-143
miR-151a-5p			miR-324-3p
miR-4284			miR-26a
miR-3960			miR-let-7a
miR-4708-3p			miR-let-7g
miR-584-5p			miR-125a-3p
miR-143-3p			miR-22-3p
miR-550b-3p			miR-24-3p
miR-4707-5p			miR-6131
miR-1273g-3p			miR-125b-1-3p
miR-9			miR-3119
miR-519			miR-5696
miR‑151a‑3p			miR-639
miR‑161			miR-25-5p
miR‑let‑7d‑3p			ebv-miR-BART7-5p
miR‑112			miR-5699
miR‑5010‑3p			miR-9-3p
miR-21			miR-5000-5p
miR-126			miR-4475
miR-138			miR-4726-5p
miR-146a			miR-302a-3p
miR-146b			miR-3915
miR-205			miR-1260a
miR-222			miR-3667-5p
miR-885-5p			miR-4450
miR-5588-5p			miR-3136-3p
miR-4669			miR-4531
miR-3940-5p			miR-874
miR-202-5p			ebv-miR-BART13-3p
miR-365a-5p			miR-4299
miR-6891-5p			miR-340-3p
miR-4672			miR-2116-5p
miR-216b-5p			miR-4423-5p
miR-4474-3p			miR-3591-5p
miR-4745-5p			kshv-miR-K12-5-5p
miR-6765-3p			miR-5002-5p
miR-4757-5p			miR-4329
miR-10392-5p			miR-125b
miR-20b-3p			miR-23a
miR-6750-5p			miR-26b
miR-4324			miR-98-5p
miR-3173-5p			miR-885-5p
miR-4732-3p			miR-483-3p
miR-511-5p			miR-342-3p
miR-34a-5p			miR-191-5p
miR-873-5p			miR-let-7d-5p
miR-6821-5p			miR-31
miR-4508			miR-93
miR-548a-3p			miR-143
miR-22-3p			miR-146a
miR-375-3p			miR-210
miR-4467			miR-29
miR-4504			miR-223
miR-378i			miR-501-3p
miR-3187-3p			miR-26b-5p
miR-365a-3p			miR-let-7g-5p
miR-365b-3p			miR-15b-5p
miR-942-3p			miR-142-3p
miR-378a-3p			miR-301a-3p
miR-378d			miR‑34a
miR-4732-5p			miR‑107
miR-6842-5p			miR‑384
miR-6815-5p			miR‑103a‑3p
miR-1224-5p			miR‑532‑5p
miR-4685-3p			miR-let‑7f‑5p
miR-125b-1-3p			miR‑545‑3p
miR-22-5p			miR-30a-3p
miR-4746-5p			miR-7-5p
miR-19a-3p			hsa-let-7e-5p
miR-1304-5p			miR-152-3p
miR-194-5p			miR-26a-5p
miR-320d			hsa-let-7i-5p
miR-3176			miR-374a-5p
miR-451a			miR-574-3p
miR-193a-5p			miR-139-5p
miR-320c			miR-598-3p
miR-1468-5p			hsa-let-7g-5p
miR-3615			miR-126-3p
miR-378f			miR-379-5p
miR-125b-5p			miR-151b
miR-320e			hsa-let-7f-5p
miR-1180-3p			miR-151a-5p
miR-1292-5p			miR-23a-3p
miR-let-7i-3p			miR-8062
miR-10b-3p			miR-127-3p
miR-1976			miR-126-5p
miR-145-3p			miR-182-5p
miR-2110			miR-28-5p
miR-331-5p			miR-370-3p
miR-320b			miR-330-5p
miR-92b-3p			miR-155-5p
miR-320a-3p			miR-211-5p
miR-378c			miR-30c-5p
miR-345-5p			miR-381-3p
miR-3143			miR-493-3p
miR-550a-3-5p			miR-7704
miR-503-5p			miR-199a-5p
miR-651-5p			miR-218-5p
miR-92a-3p			miR-3168
miR-142-5p			miR-17-5p
miR-1908-5p			miR-664a-3p
miR-148a-3p			miR-27a-5p
miR-501-3p			miR-493-5p
miR-7706			miR-3178
miR-27b-3p			miR-9-5p
miR-629-5p			miR-411-5p
miR-543			miR-144-5p
miR-27a-3p			miR-576-5p
miR-16-2-3p			miR-6068
miR-15b-3p			miR-29c-5p
miR-335-5p			miR-136-3p
miR-760			miR-4671-5p
miR-505-5p			miR-93-3p
miR-223-5p			miR-1298-5p
miR-92b-5p			miR-124-3p
miR-1306-5p			miR-3181
miR-141-3p			miR-7-1-3p
miR-30e-5p			miR-30c-2-3p
miR-532-5p			miR-182-3p
miR-424-3p			miR-129-2-3p
miR-24-3p			miR-129-1-3p
miR-9985			miR-3613-3p
miR-664a-5p			miR-12136
miR-1301-3p			miR-362-5p
miR-100-5p			miR-4485-3p
miR-99a-5p			miR-657
miR-1307-3p			miR-30b-5p
miR-222-3p			miR-2276-5p
miR-339-3p			miR-590-3p
miR-223-3p			miR-223-3p
miR-190a-5p			miR-487b-3p
			miR-324-5p
			miR-1246
			miR-181c-5p
			miR-154-5p
			miR-135b-5p
			miR-222-5p
			miR-6722-3p
			miR-2277-3p
			miR-6728-3p
			miR-6753-3p
			miR-6506-3p
			miR-518e-3p
			miR-10397-5p
			miR-16-5p
			miR-451a
			miR-605-5p
			miR-100-3p

## Sheet: PD Datasets
Up miRNAs			Down miRNAs			References
miR-548-d			miR-198			Cardo et al. 2014 [126]
miR-144-5p			miR-485-5p			Hoss et al. 2016 [127]
miR-516b-5p			miR-339-5p			Schulz et al. 2019 [128]
miR-6868-3p			miR-208b			Tatura et al. 2016 [129]
miR-5100			miR-135b			Cai et al. 2021 [131]
miR-144-3p			miR-299-5p			Cardo et al. 2013 [132]
miR-3117-3p			miR-330-5p			Ruf et al. 2021 [133]
miR-151b			miR-542-3p			Jiang et al. 2021 [136]
miR-16-2-3p			miR-379			Kurz et al. 2021 [130]
miR-4443			miR-337-5p			Dos Santos et al. 2018 [134]
miR-5690			miR-380-5p			Mo et al. 2017 [135]
miR-199a-3p			miR-338-5p			He et al. 2021 [137]
miR-376c-5p			miR-212-5p
miR-199b-3p			miR-320b
miR-1248			miR-378c
miR-216b-5p			miR-129-5p
miR-424-3p			miR-491-5p
miR-539-3p			miR-670-3p
miR-224-5p			miR-412-5p
miR-4284			miR-211-5p
miR-330-5p			miR-6511a-5p
miR-628-5p			miR-490-5p
miR-6841-5p			miR-217
miR-181d-3p			miR-362-5p
miR-369-5p			miR-373-3p
miR-380-3p			miR-372-3p
miR-3660			miR-10b-5p
miR-411-5p			miR-132-5p
miR-483-3p			miR-145-5p
miR-92b-3p			miR-1294
miR-15b-5p			miR-132-3p
miR-3690			miR-133b
miR-449c-5p			miR-7975
miR-516a-5p			miR-148b-3p
miR-451a			miR-371a-5p
miR-4662a-5p			miR-323a-5p
miR-585-3p			miR-4508
miR-1277-5p			miR-6087
miR-34c-3p			miR-103a-2-5p
miR-5701			miR-26a-1-3p
miR-142-5p			miR-212-3p
miR-151a-5p			miR-331-3p
miR-17-3p			miR-4516
miR-340-3p			miR-937-3p
miR-421			miR-548w
miR-489-3p			miR-675-3p
miR-320c			miR-1224-5p
miR-383-5p			miR-129-2-3p
miR-450a-5p			miR-382-5p
miR-522-3p			miR-2116-5p
miR-1306-3p			miR-6862-3p
miR-15a-5p			miR-1275
miR-4526			miR-184
miR-548j-5p			miR-376c-3p
miR-576-5p			miR-6721-5p
miR-874-5p			miR-6865-3p
miR-let-7a-2-3p			miR-152-3p
miR-519a-3p			miR-3125
miR-208b-3p			miR-410-5p
miR-210-5p			miR-6810-3p
miR-3173-5p			miR-6864-5p
miR-499a-5p			miR-1262
miR-3127-5p			miR-655-3p
miR-545-5p			miR-3943
miR-590-3p			miR-4449
miR-656-3p			miR-663b
miR-497-5p			miR-1180-5p
miR- 299-3p			miR-124-5p
miR- 23a			miR-129-1-3p
miR- 10b			miR-134-5p
miR- 199b			miR-4787-3p
miR- 154-5p			miR-7704
miR- 496			miR-let-7i-3p
miR- 517b			miR-19b-3p
miR- 99a			miR-29c-5p
miR- 548c			miR-328-3p
miR- 544a			miR-4286
miR- 591			miR-671-5p
miR- 939			miR-141-3p
miR- 892b			miR-130b-5p
miR- 1249			miR-3143
miR- 1296			miR-619-5p
miR- 1301			miR-6515-5p
miR- 29b1			miR-6516-5p
miR- 1200			miR-1287-5p
miR- 1201			miR-5695
miR- 488			miR-130b-3p
dme-miR- 7			miR-3682-3p
miR- 1183			miR-1277-5p
miR- 875-5p			miR-135a-5p
miR- 154-3p			miR-4433b-3p
miR- 675			miR-324-3p
miR- 30c2			miR-4489
miR--let 7e			miR-487a-5p
miR- 769-3p			miR-643
miR- 424			miR-29c-3p
miR- 30d			miR-6826-5p
miR- 337-3p			miR-29a-3p
miR- 497			miR-27a-3p
miR- 29a			miR-423-5p
miR- 221			miR-125a-5p
miR- 144			miR-196a-5p
miR- 1248			miR-196b-5p
miR- 124			miR-10b-3p
miR- 17			miR-10a-5p
miR- 431			miR-615-3p
miR- 129			miR-505-5p
miR- 543			miR-30e-3p
miR- 29b2			miR-374a-5p
miR- 145			miR-148a-3p
miR-184			miR-335-5p
miR-30b-3p			miR-379-5p
miR-195-5p			miR-29b-3p
miR-4661-5p			miR-195-5p
miR-342-3p			miR-142-3p
miR-23b-5p			miR-15a-5p
miR-708-3p			miR-199a-5p
miR-129-5p			miR-101-3p
miR-150-5p			miR-151a-3p
miR-181c-5p			miR-6892-3p
miR-130			miR-4731-3p
miR-199b-5p			miR-6798-3p
miR-95-3p			miR-20a-5p
miR-338-3p			miR-15b-5p
miR-7849-3p			miR-1304-3p
miR-197-3p			miR-6508-5p
miR-155-5p			miR-6812-3p
miR-1273h-5p			miR-4750-3p
miR-431-3p			miR-4312
miR-30c-2-3p			miR-21-5p
miR-374a-5p			miR-933
miR-374b-5p			miR-223-3p
miR-28-5p			miR-4274
miR-22-5p			miR-4716-5p
miR-let-7f-5p			miR-16-5p
miR-151a-3p			miR-4665-3p
miR-542-3p			miR-3163
miR-200a-3p			miR-6894-3p
miR-182-5p			miR-128-2-5p
miR-486-5p			miR-1293
miR-1260a			miR-3154
miR-1260b			miR-4658
miR-127-3p			miR-885-3p
miR-3184-3p			miR-4700-5p
miR-423-5p			miR-10394-3p
miR-let-7d-5p			miR-4731-5p
miR-let-7e-5p			miR-483-3p
miR-320a-3p			miR-6881-3p
miR-let-7b-5p			miR-193b-5p
miR-125b-5p			miR-449
miR-let-7d-3p			miR-3130-3p
miR-215-3p			miR-4657
miR-let-7c-5p			miR-1228-5p
miR-99a-5p			miR-4732-5p
miR-185-5p			miR-1301-3p
miR-6085			miR-106a-5p
miR-6724-5p			miR-193a-5p
miR-6893-5p			miR-6734-5p
miR-5585-3p			miR-342-3p
miR-5001-5p			miR-3177-3p
miR-6756-5p			miR-4433b-5p
miR-6850-5p			miR-326
miR-3679-5p			miR-629-5p
miR-6891-5p			miR-139-3p
miR-6803-5p			miR-222-3p
miR-1915-3p			miR-195-3p
miR-1238-5p			miR-497-5p
miR-4257			miR-let-7a-3p
miR-4271			miR-186-5p
miR-4499			miR-3147
miR-8072			miR-4497
miR-92a-3p			miR-1915-3p
miR-8063			miR-3960
miR-6757-5p			miR-3665
miR-1273f			miR-4787-5p
miR-5096			miR-2861
miR-122-3p			miR-4488
miR-30b-5p			miR-4745-5p
miR-455-5p			miR-4466
miR-654-5p			miR-1469
miR-493-5p			miR-3940-5p
miR-31-5p			miR-221-3p
miR-145-5p			miR-214-3p
miR-339-5p			miR-193a-3p
miR-24-2-5p			miR-451a
miR-let-7a-3p			miR-146a-5p
miR-200c-3p			miR-185-5p
miR-218-5p			miR-181a-5p
miR-654-3p
miR-23b-3p
miR-433-3p
miR-9-5p
miR-32-5p
miR-7704
miR-363-3p
miR-93-5p
miR-486-3p
miR-619-5p
miR-146b-5p
miR-769-5p
miR-4488
miR-19b-3p
miR-10400-5p
miR-126-5p
miR-20b-5p
miR-186-5p
miR-195-3p
miR-937-3p
miR-181c
miR-331-5p
miR-193a-3p
miR-196b
miR-454
miR-125a-3p
miR-137
miR-4485-3p

## Sheet: ALS Datasets
Up miRNAs			Down miRNAs			References
miR-373*			miR-1			Campos-Melo et al. 2013 [140]
miR-506			miR-9			Wakabayashi et al. 2014 [141]
miR-518a-5p			miR-10a			Chen et al. 2016 [144]
miR-518e*			miR-10b			De Felice et al. 2018 [143]
miR-551a			miR-15a			De Felice et al. 2012 [145]
miR-890			miR-15b			Freischmidt et al. 2014 [148]
miR-494			miR-17			Joilin et al. 2020 [149]
miR-4257			miR-18a			Liguori et al. 2018 [146]
miR-24-3p			miR-18b			Taguchi et al. 2018 [150]
miR-4299			miR-19a			Takahashi et al. 2015 [147]
miR-1973			miR-19b			Benigni et al. 2016 [151]
miR-4485			miR-20a			Katsu et al. 2019 [152]
miR-4792			miR-20b			Lo et al. 2021 [153]
miR-3918			miR-22			Rizzuti et al. 2022 [154]
miR-4749-5p			miR-23a			Saucier et al. 2019 [155]
miR-2392			miR-23b			Aksu-Menges et al. 2021 [142]
miR-4462			miR-24
miR-338-3p			miR-25
miR-3616-3p			miR-27a
miR-4688			miR-27b
miR-17			miR-28-3p
miR-106a			miR-28-5p
miR-4484			miR-29a
miR-29a			miR-29b
miR-4667-5p			miR-29c
miR-30b			miR-30b
miR-193b			miR-30c
miR-34a			miR-31
miR-100			miR-34a
miR-342-3p			miR-34c-5p
miR-20a-5p			miR-92a
miR-151a-5p			miR-93
miR-339-5p			miR-98
miR-23b-3p			miR-99a
miR-423-3p			miR-99b
miR-3607-5p			miR-99b*
miR-1260b			miR-100
miR-18a-5p			miR-101
miR-326			miR-103
miR-877-3p			miR-105
miR-3194-3p			miR-106a
miR-1			miR-106b
miR-10b-5p			miR-107
miR-153-3p			miR-122
miR-224-5p			miR-124
miR-1296-5p			miR-125a-3p
miR-4695-3p			miR-125a-5p
miR-5684			miR-125b
miR-224-3p			miR-127-3p
miR-16-5p			miR-127-5p
miR-21-5p			miR-128
miR-206			miR-129-3p
miR-26a-5p			miR-129-5p
miR-451a			miR-130a
miR-181a-5p			miR-130b
miR-17-5p			miR-132
miR-let-7i-5p			miR-133a
miR-106a-5p			miR-133b
miR-2278			miR-135a
miR-99b-3p			miR-135b
miR-760			miR-137
miR-584-5p			miR-138-1*
miR-let-7d-5p			miR-139-3p
miR-3175			miR-139-5p
miR-4306			miR-140-5p
miR-130b-3p			miR-141
miR-324-3p			miR-142-3p
miR-221-3p			miR-142-5p
miR-744-5p			miR-146b-3p
miR-25-3p			miR-147
miR-4485-3p			miR-148b
miR-378i			miR-149
miR-652-3p			miR-150
miR-let-7a-5p			miR-152
miR-4258			miR-153
miR-663b			miR-154
miR-4649-5p			miR-181a
miR-4736			miR-181c
miR-4700-5p			miR-184
miR-1207-5p			miR-185
miR-4739			miR-188-3p
miR-4505			miR-190
miR-149-3p			miR-192
miR-4298			miR-193a-3p
miR-939-5p			miR-193a-5p
miR-371a-5p			miR-193b
miR-3619-3p			miR-194
miR-512-5p			miR-197
miR-1285-5p			miR-198
miR-450a-2-3p			miR-200a
miR-1255a			miR-200b
miR-520f-3p			miR-202
miR-4454			miR-204
miR-7975			miR-210
miR-127-3p			miR-211
miR-1268b			miR-212
miR-551b-3p			miR-215
miR-1262			miR-216a
miR-629-5p			miR-216b
miR-194-5p			miR-218
miR-532-3p			miR-218-2*
miR-144-3p			miR-219-5p
miR-15a-5p			miR-219-2-3p
miR-363-3p			miR-221
miR-183-5p			miR-223
miR-933			miR-296-3p
miR-191-3p			miR-296-5p
miR-4310			miR-299-3p
miR-4750-5p			miR-299-5p
miR-1825			miR-301a
miR-371b-5p			miR-301b
miR-638			miR-302a
miR-940			miR-302c
miR-572			miR-320
miR-101-3p			miR-323-3p
miR-424-5p			miR-324-3p
miR-19b-3p			miR-324-5p
miR-423-5p			miR-326
miR-185-5p			miR-328
miR-26b-5p			miR-329
miR-296-5p			miR-330-3p
miR-660-5p			miR-330-5p
miR-22-5p			miR-331-3p
miR-548f-3p			miR-331-5p
miR-580-3p			miR-335
miR-194-3p			miR-337-5p
miR-4742-5p			miR-338-3p
miR-374b-5p			miR-339-3p
miR-28-5p			miR-339-5p
miR-199a-5p			miR-340
miR-148b-3p			miR-342-5p
miR-301b			miR-345
miR-let-7f-2-3p			miR-346
miR-3074-5p			miR-361-5p
miR-1292-5p			miR-362-3p
miR-548d-3p			miR-362-5p
miR-641			miR-363
miR-4500			miR-365
miR-6514-3p			miR-367
miR-6764-3p			miR-367*
miR-3614-5p			miR-369-3p
miR-324-5p			miR-369-5p
miR-502-3p			miR-370
miR-1273c			miR-376a
miR-548a-3p			miR-377
miR-2115-5p			miR-379
miR-4732-5p			miR-380
miR-550a-3p			miR-381
miR-5583-5p			miR-382
miR-301a-3p			miR-383
miR-let-7f-5p			miR-409-5p
miR-3613-3p			miR-422a
miR-1306-5p			miR-423-5p
miR-590-5p			miR-424
miR-454-3p			miR-425
miR-130a-3p			miR-425*
miR-17-3p			miR-433
miR-576-5p			miR-448
miR-19a-3p			miR-450a
miR-628-3p			miR-450b-5p
miR-140-5p			miR-455-3p
miR-500a-3p			miR-455-5p
miR-6502-5p			miR-485-3p
miR-4646-3p			miR-485-5p
miR-4676-3p			miR-487a
miR-505-3p			miR-487b
miR-6770-5p			miR-490-3p
miR-20b-5p			miR-491-5p
miR-374a-5p			miR-494
miR-664b-3p			miR-495
miR-24-2-5p			miR-499-5p
miR-20a-3p			miR-500
miR-548k			miR-501-5p
miR-664a-3p			miR-502-3p
miR-144-5p			miR-502-5p
miR-362-5p			miR-503
miR-4446-3p			miR-504
miR-let-7g-3p			miR-505
miR-140-3p			miR-511
miR-1908-5p			miR-512-3p
miR-1270			miR-515-5p
miR-624-5p			miR-516b
miR-493-3p			miR-517a
miR-31-5p			miR-519a
miR-4802-5p			miR-519d
miR-671-5p			miR-520a-3p
miR-505-5p			miR-520a-5p
miR-660-3p			miR-520f
miR-93-5p			miR-532-3p
miR-643			miR-532-5p
miR-29b-1-5p			miR-539
miR-548d-5p			miR-541
miR-33a-3p			miR-542-3p
miR-185-3p			miR-544
miR-151a-3p			miR-545
miR-205-5p			miR-548c-5p
miR-5187-3p			miR-548d-5p
miR-6731-3p			miR-550*
miR-92a-1-5p			miR-551b
miR-301a-5p			miR-556-5p
miR-493-5p			miR-570
miR-4433-5p			miR-574-3p
miR-4433-3p			miR-576-3p
miR-103a-3p			miR-576-5p
miR-31-3p			miR-578
miR-556-5p			miR-579
miR-16-2-3p			miR-582-3p
miR-let-7f-1-3p			miR-582-5p
miR-2355-3p			miR-589
miR-30e-5p			miR-597
miR-let-7g-5p			miR-598
miR-1301-3p			miR-604
miR-6513-3p			miR-618
miR-4785			miR-625
miR-6516-5p			miR-625*
miR-4422			miR-627
miR-3617-5p			miR-629
miR-590-3p			miR-642
miR-340-5p			miR-651
miR-766-5p			miR-652
miR-188-3p			miR-654-3p
miR-542-5p			miR-654-5p
miR-26b-3p			miR-655
miR-370-3p			miR-660
miR-579-3p			miR-671-3p
miR-378c			miR-708
miR-18b-5p			miR-744
miR-942-5p			miR-758
miR-30e-3p			miR-760
miR-501-5p			miR-873
miR-876-5p			miR-874
miR-548e-3p			miR-885-5p
miR-19b-1-5p			miR-887
miR-1277-5p			miR-889
miR-126-3p			miR-let-7a
miR-3909			miR-let-7b
miR-3120-3p			miR-let-7c
miR-126-5p			miR-let-7d
miR-625-3p			miR-let-7e
miR-4802-3p			miR-4740-5p
miR-96-5p			miR-1290
miR-7977			miR-3619-3p
miR-582-3p			miR-1246
miR-548a-5p			miR-3180-3p
miR-3912-3p			miR-4648
miR-618			miR-4716-3p
miR-6802-3p			miR-663
miR-582-5p			miR-940
miR-589-3p			miR-4787-3p
miR-208a-3p			miR-4697-5p
miR-424-3p			miR-1231
miR-106b-3p			miR-1915
miR-548o-3p			miR-1203
miR-532-5p			miR-486-3p
miR-23a-3p			miR-3928
miR-6718-5p			miR-3911
miR-589-5p			miR-4281
miR-7-1-3p			miR-4428
miR-92a-3p			miR-3690
miR-6852-3p			miR-183
miR-182-5p			miR-3935
miR-let-7d-3p			miR-451
miR-374c-3p			miR-4538
miR-548ax			miR-4701
miR-141-3p			miR-144-5p
miR-106b-5p			miR-190a-5p
miR-625-5p			miR-218-5p
miR-3667-5p			miR-143-3p
miR-2355-5p			miR-144-3p
miR-30d-5p			miR-338-5p
miR-1273h-3p			miR-4423-3p
miR-93-3p			miR-542-5p
miR-20b-3p			miR-199b-5p
miR-103a-2-5p			miR-145-5p
miR-5690			miR-451a
miR-378a-3p			miR-454-3p
miR-3667-3p			miR-148a-3p
miR-4521			miR-424-5p
miR-197-3p			miR-223-3p
miR-5100			miR-15a-5p
miR-425-5p			miR-1275
miR-454-5p			miR-638
miR-1537-3p			miR-665
miR-331-5p			miR-583
miR-671-3p			miR-455-3p
miR-1256			miR-4745-5p
miR-27a-3p			miR-1915-3p
miR-642a-3p			miR-1825
miR-222-3p			miR-3613-5p
miR-335-3p			miR-3665
miR-339-3p			miR-3185
miR-146b-5p			miR-4530
miR-1185-1-3p			miR-1281
miR-331-3p			miR-4532
miR-1976			miR-4734
miR-107			miR-4707-5p
miR-4772-3p			miR-4497
miR-28-3p			miR-1469
miR-188-5p			miR-4741
miR-450a-5p			miR-4787-5p
miR-1307-3p			miR-371b-5p
miR-3194-5p			miR-2861
miR-3130-5p			miR-638
miR-192-5p			miR-4488
miR-23a-5p			miR-3960
miR-6803-3p			miR-3940-5p
miR-378a-5p			miR-4466
miR-200c-3p			miR-3196
miR-4791			miR-4270
miR-221-5p			miR-149-3p
miR-181a-2-3p			miR-4763-3p
miR-21-3p			miR-4516
miR-191-5p			miR-4507
miR-342-5p			miR-4505
miR-15b-3p			miR-4508
miR-130b-5p			miR-4725-3p
miR-1304-3p			miR-92a-3p
miR-548w			miR-let-7a-5p
miR-629-3p			miR-let-7d-5p
miR-4326			miR-let-7f-5p
miR-450b-5p			miR-let-7g-5p
miR-425-3p			miR-let-7i-5p
miR-6852-5p			miR-103a-3p
miR-142-3p			miR-106b-3p
miR-361-3p			miR-128-3p
miR-503-5p			miR-130a-3p
miR-3591-3p			miR-130b-3p
miR-4286			miR-148b-3p
miR-378d			miR-15b-5p
miR-484			miR-151a-5p
miR-4772-5p			miR-151b
miR-15b-5p			miR-16-5p
miR-16-1-3p			miR-181a-2-3p
miR-486-3p			miR-182-5p
miR-627-5p			miR-183-5p
miR-155-5p			miR-186-5p
miR-6503-5p			miR-192-5p
miR-5193			miR-22-3p
miR-941			miR-221-3p
miR-4433b-3p			miR-23a-3p
miR-486-5p			miR-25-3p
miR-15a-3p			miR-26a-5p
miR-652-5p			miR-26b-5p
miR-1275			miR-27b-3p
miR-1285-3p			miR-30b-5p
miR-3615			miR-30c-5p
miR-150-3p			miR-342-3p
miR-642a-5p			miR-409-3p
miR-766-3p			miR-425-5p
miR-27a-5p			miR-550a-3p
miR-431-5p			miR-584-5p
miR-142-5p			miR-93-5p
miR-6503-3p			miR-3960
miR-223-5p			miR-3665
miR-223-3p			miR-4497
miR-4433b-5p			miR-4787-5p
miR-150-5p			miR-4466
			miR-2861
			miR-4516
			miR-4532
			miR-4488
			miR-4508
			miR-4530
			miR-3196
			miR-4763-3p
			miR-1469
			miR-3940-5p
			miR-4507
			miR-4707-5p
			miR-1281
			miR-4270
			miR-1825
			miR-4745-5p
			miR-4734
			miR-3613-5p
			miR-4741
			miR-3185
			miR-4299
			miR-4419a
			miR-3187-5p
			miR-4496
			miR-21-5p
			miR-195-5p
			miR-let7a-5p
			miR-148-3p
			miR-let7b-5p
			miR-let7f-5p
			miR-1268a
			miR-3176
			miR-3605-5p
			miR-150-3p
			miR-3940-3p
			miR-4646-5p
			miR-4687-5p
			miR-4788
			miR-4674
			miR-1913
			miR-634
			miR-3177-3p
			miR-6721-5p
			miR-579-3p
			miR-566
			miR-323b-5p
			miR-587
			miR-345-3p
			miR-4443
			miR-378e
			miR-1253
			miR-30e-3p
			miR-495-3p
			miR-1254
			miR-197-5p
			miR-298
			miR-549a
			miR-877-5p
			miR-766-3p
			miR-34a-5p
			miR-625-3p
			miR-1267
			miR-4454
			miR-9-1-5p
			miR-9-3-5p
			miR-9-2-5p
			miR-100-5p
			miR-7977
			miR-664a-5p
			miR-7641-1
			miR-4286
			miR-181b-1-5p
			miR-1260b
			miR-181b-2-5p
			miR-let-7c-5p
			miR-181a-2-5p
			miR-181a-1-5p
			miR-199a-2-3p
			miR-199b-3p
			miR-199a-1-3p
			miR-4429
			miR-219a-5p
			miR-219a-2-3p
			miR-124-3p
			miR-10b-5p
			miR-9-5p
			miR-9-3p
			miR-135a-5p
			miR-3182
			miR-138-5p
			miR-211-5p
			miR-34b-5p
			miR-214-3p
			miR-129-2-3p
			miR-204-5p
			miR-125b-2-3p
			miR-99a-3p
			miR-887-3p
			miR-125b-5p
			miR-99a-5p
			miR-149-5p
			miR-196a-5p
			miR-34a-3p
			miR-1264
			miR-138-1-3p
			miR-204-3p
			miR-30a-5p
			miR-30a-3p
			miR-708-3p
			miR-1248
			miR-2114-5p
			miR-383-5p
			miR-377-3p
			miR-30c-2-3p
			miR-92b-3p
			miR-483-3p
			miR-10b-3p
			miR-214-5p
			miR-125b-1-3p
			miR-34b-3p
			miR-138-2-3p
			miR-129-1-3p
			miR-10a-5p
			miR-4284
			miR-483-5p
			miR-376b-5p
			miR-499a-5p
			miR-145-3p
			miR-497-5p
			miR-1912
			miR-615-3p
			miR-136-3p
			miR-92b-5p
			miR-3200-3p
			miR-935
			miR-433-3p
			miR-124-5p
			miR-708-5p
			miR-153-3p
			miR-539-3p
			miR-329-3p
			miR-147b
			miR-323a-3p
			miR-4705
			miR-3117-3p
			miR-193b-3p
			miR-376a-5p
			miR-592
			miR-1185-5p
			miR-206
			miR-193b-5p
			miR-767-5p
			miR-497-3p
			miR-33b-5p
			miR-203a
			miR-143-5p
			miR-488-3p
			miR-216b-5p
			miR-488-5p
			miR-489-3p
			miR-95-3p
			miR-548ba
			miR-1973
			miR-27b-5p
			miR-132-5p
			miR-487a-5p
			miR-154-3p
			miR-1251-5p
			miR-187-3p
			miR-1299
			miR-7-2-3p
			miR-136-5p
			miR-412-5p
			miR-770-5p
			miR-302b-3p
			miR-511-3p
			miR-135b-5p
			miR-let-7e-5p
			miR-34c-3p
			miR-381-5p
			miR-212-3p
			miR-539-5p
			miR-379-5p
			miR-4524a-5p
			miR-23b-5p
			miR-410-3p
			miR-487a-3p
			miR-132-3p
			miR-4524a-3p
			miR-105-5p
			miR-487b-3p
			miR-1247-5p
			miR-379-3p
			miR-24-1-5p
			miR-3622a-5p
			miR-335-5p
			miR-382-5p
			miR-190a-3p
			miR-1249
			miR-758-5p
			miR-382-3p
			miR-499a-3p
			miR-323b-3p
			miR-598-3p
			miR-6507-5p
			miR-181c-5p
			miR-3151-3p
			miR-3065-5p
			miR-373-3p
			miR-29c-5p
			miR-let-7c-3p
			miR-181d-5p
			miR-1224-5p
			miR-3622a-3p
			miR-4324
			miR-577
			miR-200a-3p
			miR-375
			miR-432-5p
			miR-655-3p
			miR-134-5p
			miR-411-5p
			miR-504-5p
			miR-302d-3p
			miR-6500-3p
			miR-548v
			miR-574-5p
			miR-323a-5p
			miR-6820-3p
			miR-490-5p
			miR-29c-3p
			miR-4792
			miR-1287-5p
			miR-154-5p
			miR-1180-3p
			miR-152-3p
			miR-548aw
			miR-1287-3p
			miR-3117-5p
			miR-489-5p
			miR-195-3p
			miR-6511b-3p
			miR-876-3p
			miR-1224-3p
			miR-320b
			miR-320d
			miR-219b-5p
			miR-3679-5p
			miR-5701
			miR-376c-3p
			miR-519a-3p
			miR-381-3p
			miR-let-7b-5p
			miR-181b-5p
			miR-769-5p
			miR-98-3p
			miR-99b-5p
			miR-4301
			miR-23b-3p
			miR-29b-3p

## Sheet: HD Datasets
Up miRNAs			Down miRNAs			References
miR-10b-5p			miR-4449			Wang et al. 2020 [161]
miR-196a-5p			miR-4488			Dong et al. 2018 [159]
miR-615-3p						Hoss et al. 2014 [160]
miR-10b-3p						Díez-Planelles et al. 2016 [162]
miR-196b-5p						Reed et al. 2018 [163]
miR-483-5p
miR-144-3p
miR-549a
miR-10a-5p
miR-1247-5p
miR-877-5p
miR-223-3p
miR-223-5p
miR-30d-5p
miR-128
miR-22-5p
miR-222-3p
miR-338-3p
miR-130b-3p
miR-425-5p
miR-628-3p
miR-361-5p
miR-942
miR-520f-3p
miR-135b-3p
miR-4317
miR-3928-5p
miR-8082
miR-140-5p
