# Supplementary material for: Epigenetic Changes in Prion and Prion-like Neurodegenerative Diseases: Recent Advances, Potential as Biomarkers, and Future Perspectives
Source: Int J Mol Sci. 2022 Oct 20;23(20):12609. doi: 10.3390/ijms232012609 (PMC9604074; doi:10.3390/ijms232012609)
Supplement: Supplementary file 1 [file ijms-23-12609-s001.zip › Supplementary Table S3. MicroRNA datasets generated from the different miRNA profile studies in prion diseases.xlsx]

## Sheet: miRNA profile in prion diseases
UP		DOWN			References
miR-146a-5p		miR-383			Boese et al. 2016 [231]
miR-211		miR-338-3p			Gao et al. 2016 [232]
miR-142-3p		miR-323-3p			Toivonen et al. 2020 [233]
miR-150		miR-361			Slota et al. 2019 [234]
miR-144		miR-134			Sanz-Rubio et al. 2017 [235]
miR-143		miR-672
miR-142-5p		miR-149
miR-451		miR-181d
miR-544-3p		miR-382
miR-7a		miR-151-3p
miR-18a		miR-129-2-3p
miR-455*		let-7b
miR-146b-5p		miR-92b
miR-670		miR-423-5p
miR-326		let-7c
miR-7b		miR-433
miR-20a		miR-181b
miR-34b-5p		miR-9*
miR-145		miR-667
miR-34c		miR-325
miR-337-3p		miR-129-5p
miR-136		miR-320a-3p
miR-376a		miR-375
miR-466d-3p		miR-682
miR-324-5p		miR-141
miR-136-5p		miR-200b
miR-148b-5p		miR-200c
miR-33-5p		miR-182
miR-670-5p		miR-200a-3p
miR-339-3p		miR-429
miR-466a-3p		miR-141-3p
miR-376a-3p		miR-711
miR-326-3p		miR-200b-3p
miR-1291		miR-493-3p
miR-1940		miR-429-3p
miR-217-5p		miR-182-5p
miR-27a-3p		miR-183-5p
miR-298-5p		miR-200c-3p
miR-3068-3p		miR-455-5p
miR-331-3p		miR-141-5p
miR-341-3p		miR-182-3p
miR-3470a		miR-183-3p
miR-3470b		miR-200a-5p
miR-3473a		miR-200b-5p
miR-3473b		miR-486-3p
miR-3473e		miR-96-5p
miR-381-5p		novel-mir-2
miR-5100		novel-mir-20
miR-5121		miR-342-3p
miR-540-5p		miR-342-5p
miR-690		miR-764-5p
miR-709		miR-410-3p
miR-879-5p		miR-758-3p
miR-142a-5p		miR-3085-3p
miR-7b-5p		miR-872-3p
miR-10a-5p		miR-667-3p
miR-7a-5p		miR-331-3p
miR-1839-5p		miR-3475-3p
miR-384-5p		miR-7046-3p
miR-151-3p		miR-434-3p
miR-128-3p		miR-326-3p
miR-103a-3p		miR-877-5p
miR-107		miR-149-5p
let-7f-5p		miR-223-3p
let-7a-5p		miR-144-5p
miR-378c		miR-100-5p
miR-320a-3p		miR-145-3p
miR-342-3p		miR-181c-5p
miR-21-5p		miR-30e-3p
		miR-181d-5p
		miR-186-5p
		miR-1343-3p
		miR-125b-5p
		miR-125a-5p
		miR-148a-3p
		miR-500a-3p
		miR-99a-5p
		miR-99b-5p
