# Supplementary material for: Epigenetic Changes in Prion and Prion-like Neurodegenerative Diseases: Recent Advances, Potential as Biomarkers, and Future Perspectives
Source: Int J Mol Sci. 2022 Oct 20;23(20):12609. doi: 10.3390/ijms232012609 (PMC9604074; doi:10.3390/ijms232012609)
Supplement: Supplementary file 1 [file ijms-23-12609-s001.zip › Supplementary Table S4. Common DMR and DMP in prion and prion-like diseases.xlsx]

## Sheet: DMR_AD- Prion
[AD] and [Prion diseases]:		n = 60
SNX8
DGKB
ICE1
GNB1
USP7
RBFOX1
AJAP1
CSMD1
DLC1
PHACTR1
NKD2
FAM20C
THEG
KDM4B
PTPRM
CAND2
ALOXE3
KAZN
TNFAIP8L1
DNAH5
ATCAY
ADCY2
CRLF2
VPS53
IZUMO4
AXIN1
PRKCZ
GNA12
ABAT
RTN4RL1
TPP1
PITPNM3
FHAD1
PDGFA
DPP9
GRID2IP
TMEM43
DOT1L
HTRA3
DLGAP1
CPLX1
WDR81
NPRL3
SLC6A11
ARHGEF10
CHAF1A
SAFB2
CTNND2
GALNT18
PROKR2
TCF3
DIP2C
DKK3
PDIA2
HSD11B1L
FBRSL1
KIF25
NRG2
CMYA5
TNXB

## Sheet: DMR_PD-prion
[PD] and [Prion diseases]:		n = 634
LMTK3
ARFGAP1
SLC12A7
KREMEN2
TBX5
TNS3
IRX3
DUSP22
BCORL1
PNPO
NPAS3
GJA3
ZC3H12D
DNASE1L2
SPIDR
ZDHHC14
BLCAP
MGMT
WDR60
TESC
NXN
WISP2
CASP9
RIN1
KIAA1875
RER1
FRMD4A
RHBDF1
RGL3
GPR123
DLG4
SH3PXD2A
C15orf26
MAPK8IP3
METRNL
ARAP1
FTO
LMF1
NNAT
FBXW8
CSNK1G2
DPCR1
FAM155A
CES4A
CFB
ARHGAP22
C10orf11
PRDM11
OTUB1
STAB1
LIMK2
AMPD3
HTRA4
IFI30
AHNAK
PRTN3
PLEKHA6
DUSP3
AARS2
CPNE6
IQCE
TMEM206
INF2
NARF
IRF5
ARL5C
NOD2
UNC13D
IL10
AIFM2
GHRL
RAPSN
STAT5A
RBM19
DMBT1
TGIF2
CSPP1
HIPK4
HYAL2
HPN
KDM6B
C16orf89
AP2A1
EXT1
PRKAR1B
QDPR
CHRNA3
CPNE2
FERMT3
CD68
DCUN1D2
CD82
IL27
NYNRIN
WDFY4
GPR97
SNCG
SH2D7
MBP
XYLT1
FAM169A
DOK3
IL2RA
FER
RAB11FIP3
LYL1
PTPRCAP
TBC1D22B
SSH3
AKAP8
STARD9
PRAM1
SNORD127
MMP9
CBFA2T3
TRIM2
GALNT1
VPS37C
AKAP8L
ELOVL6
AP1G2
GPR62
PGLYRP2
TAPBP
NECAB3
DNAH3
GRAMD1A
TCEA2
RAB34
BCAS4
SERPINB1
RAB26
FOXJ1
SLC2A4RG
PLXNB1
ENKUR
ATG7
SLC10A5
NUP43
CASP6
LRRK1
PHLPP1
SCAMP4
NLGN2
SCARF1
ELMO3
ZNF710
ME3
ZNF366
PTPRJ
PLCB2
CSGALNACT1
PARD6B
PALM
SLC15A3
MPEG1
YPEL2
CCDC40
ZBTB42
SLC10A1
PLEKHB1
C7orf49
XKR5
PPFIBP2
IFI27
MTHFD1L
SIL1
SLC17A9
AOC2
MYO1C
MYLK2
MMP14
DNMT3B
RAB11FIP4
ALOX5AP
KIF9
TSPAN14
CD93
DNAJC5
IQSEC2
CLCN4
CD59
LIN9
FLI1
KIAA0922
BCMO1
LPIN3
ITGA9
LNX1
ADORA2A
NGB
GALNS
LASP1
EDARADD
PSTPIP2
UPK2
CARM1
C20orf26
TKTL1
FLNC
EEPD1
LRRC6
KIAA0586
LRP5
EPM2A
ABTB2
CLEC3B
SIRT2
HK3
LAMA3
CPB2
CHD3
FAM65C
SLC45A4
EMR1
CDH5
ARRDC5
SLC2A9
CLNK
F12
MMRN2
AFAP1
RPH3AL
NDST1
B3GNT8
SPI1
BLNK
ST6GALNAC1
ZMIZ2
EIF4EBP1
SLC23A1
GPR151
ABLIM1
ABCB9
C22orf15
CGNL1
TNNI2
C4BPA
TK2
IL6ST
CALML4
PDE2A
GAS7
BCR
SEC14L1
SMARCA4
DEFB1
SALL2
MYLK4
SEH1L
SCARNA20
SERPING1
MYH10
KSR1
ATRIP
GAS2L2
ROCK1
RARRES2
ASRGL1
PECAM1
TNFRSF13B
LAMP1
IVD
LTF
MCF2L
CD226
CDK14
LRRC25
KRI1
ENOX1
NQO2
FDXR
ARSB
PIGQ
ECSCR
MRPL43
PPARD
TECPR2
INPP4B
PRKD1
MGAT5B
LOXL1
RAB40C
HNRNPM
SYNM
ZNF7
MS4A10
ADD3
LIPG
NUMBL
PFKFB4
BCAS1
TIPIN
C20orf27
SLC25A42
ANKRD2
LPO
FAM193B
TNN
GTF2IRD1
ZNF438
CAB39L
AHCYL2
RAB11FIP1
OSBPL5
PI16
ZNF821
RREB1
WFDC10A
SLA2
RNH1
NCOR2
POR
ZNF76
KIF1B
SH3TC2
ZBTB7A
TEAD3
FAM169B
CLSTN1
PDGFRB
THRA
KIAA0232
MTMR14
TP53INP2
CMIP
KIAA0430
GDI2
PDE6G
GSDMC
AVPR1B
SYTL3
TTC21A
RRBP1
ZMIZ1
CDH24
ARHGEF1
STAT5B
OPRL1
CUL1
MMAA
VPS13B
SLC39A11
DDX59
ACOT7
APBA3
SLC27A1
DBNL
KIAA0513
VILL
PRKCD
DUOX1
PLA2G3
CCDC102A
CYP24A1
HSPBP1
PACSIN1
ZNF583
ARMC5
FAM196B
CRHR2
SOD1
WDR59
TMEM91
GNAO1
LY86
FES
APBA2
ABL2
DEPDC5
TNFRSF8
SMAD3
COG3
SLC37A4
HEPH
TPCN1
FADS3
HDAC11
SYT7
ATP2A1
MEIG1
ADAT2
RNF32
VPS26B
ZPBP
DOCK9
DIAPH1
MARCH8
PLEKHJ1
PPCDC
TMEM123
BACE1
EBPL
SLC46A3
FAM198A
ADAMTS14
ROPN1L
ASCC2
DOK4
RIN2
PXMP2
LGMN
RILPL1
ZNFX1
KIAA1257
OGDH
NKIRAS2
KIAA0753
C4orf45
ARFIP1
RAB37
ITPR1
GML
NDUFS8
ANKRD33B
CHKA
CCDC88B
CD97
THYN1
TPD52L2
RNASEH2B
CCDC12
NADK
ESAM
H1FOO
KCNK5
ANKS1A
DNAI2
NAPA
MANBA
LARS2
BCKDHB
IL21R
MAN2A2
SYNPO2
TKT
PPP1R3F
RFX1
KEL
SLC25A20
FBXL18
FCHO1
TBC1D10C
CA2
NME7
ZNF335
H2AFY
ALAS1
PFKFB2
DCPS
P2RX3
MTMR3
E2F1
MYO7A
SUPT3H
ARRB2
TSHR
CHST15
MGRN1
TULP2
HBEGF
GOLT1A
ARSG
ZNF689
PTPRH
FADS2
FAM161B
DTX1
UPB1
FAM65A
BTG4
WT1
SPINT2
SGSM1
ITGAL
MAP3K14
CUBN
ZNRF1
ILVBL
SNORD31
XPNPEP1
ADCY7
SPINT1
ADORA2B
NR2F6
KLHL3
VSIG1
NDUFA3
CORO1A
RRAGD
CMTM5
BCOR
IDH2
SERPINB9
NAALADL1
GRAMD1B
NOSIP
PGF
MYOG
LPCAT4
DRGX
AP1M1
CDK2AP1
STRN4
PSMB8
ZYX
BCL11B
SLC43A2
PPP2R1A
ZXDC
KCNN4
SCUBE3
TRADD
MPV17L2
NPTX1
SPTBN5
PLEKHO2
PPP1R15A
ABCC11
BLM
SPATA19
C1orf106
SLC4A1
LBP
SLC24A4
NAV1
SPOCK2
CAPN5
TRAF5
CDH15
PITPNM2
NEK7
PLEKHA2
SLC5A2
RIPK3
CRY2
SLC9A3R1
GLTSCR1
MYOM1
TK1
UFD1L
CNDP1
KDM2B
TUSC2
ATP8A2
FAM64A
ADAP2
CD83
SLC43A1
ANKRD13D
LCAT
BCKDHA
ISCU
MATN2
CPAMD8
LIMD1
B4GALT7
CA13
MAPT
SLC4A11
MEGF11
CDK5RAP3
LDHD
ANO8
JMJD8
COL23A1
CA5A
EFNB2
MED24
MAX
SLC26A9
PATZ1
CORO2B
ZC3H18
E2F4
CHMP4B
TCAP
CHD7
SSBP4
ANKRD13A
JPH4
UBA7
ZBTB48
PIK3CD
RPL37
ZDHHC3
KCTD10
GPRC5C
MYCBPAP
MAPK13
COL7A1
LY6H
CTBP2
SUFU
TMEM180
MYOM2
PLEKHA7
RAB7A
FBN3
CELSR3
COL1A1
RAB1B
PLCB1
RARB
APBB2
KIF13A
SEZ6L
TMC6
MYH11
SIPA1L2
KDM3B
GAA
LAGE3
SCAF1
FHL1
TRMT1
SLC8A2
ARL2
MAMSTR
INSR
RPS6KA2
C9
SNX20
RASSF4
RAB20
TMEM8A
GHRHR
CUL9
STK24
UFM1
GPR137B
WBP2
GNAI1
SLC25A19

## Sheet: DMR_ALS-prion
[ALS] and [Prion diseases]:		n = 51
SRGAP2
KIF26B
RTN4R
ZNF469
MYO18B
QRICH2
IGHE
RBM46
FAM107A
TCN2
RXFP1
NT5DC2
PES1
PLEKHG4
SDR42E2
CHRNA10
CCDC182
ITGA8
TBC1D1
CALY
HMCN1
CNTN4
KIRREL3
CDH18
EHBP1L1
SRRD
SF3A1
PREX2
PIK3C2A
PURA
CASZ1
SPPL3
SYNPO
SEC24B
ZNF527
TSPAN33
COMMD4
ARID3B
TRAPPC6A
TM9SF3
ARNTL
TNPO2
PCIF1
SCAP
SLC16A5
PRODH2
UBP1
SLC38A7
NCAM1
DLK1
CCDC159

## Sheet: DMR_HD-prion
[HD] and [Prion diseases ]:		n = 61
FANCA
STK11
NARS
RGS7
LETM1
PLCB3
ALX4
KCNH5
MYT1
PEG10
ADPRHL1
SPDEF
ZFP64
GALNT2
PLA2G5
B3GAT2
NT5DC1
UBE3B
C11orf49
RABGAP1L
RASGEF1A
CPA1
MSX1
WNT3
VWA1
C20orf96
NEU1
PCSK7
KIAA0196
DPY19L3
TCFL5
PCDH15
LAMB2
SLC22A4
PERP
CHAC1
CABP2
TBC1D4
PHLDB1
SULT2B1
FAT2
GFER
CYB5R1
HIPK2
KCNAB2
ELAVL1
LAMA1
SEMA3B
TRRAP
SERPINF2
OSBPL10
STK3
ZDHHC8
PMM2
DNMT1
FURIN
ITIH1
CSNK2A2
AKT3
PIAS4
DBN1

## Sheet: DMR_Disease trios
[AD] and [ALS] and [Prion diseases ]:			[PD] and [HD] and [Prion diseases]:			[AD] and [PD] and [HD] and [Prion diseases ]:
TMEM186			KCNQ1			TP73
[AD] and [PD] and [Prion ]:			CXCL12			IRF4
JARID2			SLC43A3			PPT2
FAM193A			PPP1CA			[ALS] and [HD] and [Prion diseases]:
APC2			RASSF5			IL16
ARHGEF16			CLDN15			[PD] and [ALS] and [Prion diseases]:
MUM1			TGM5			MAFG
SKI			PROM1			HTR3A
H6PD			SLC22A18			ST7
PRDM16			AXL			PRRT3
			C5AR1			SLC1A5
			MKRN2			LRP4
			INPPL1			SERPINA1
			TCP1			AMBRA1
			LOXL4			RAB33B
			TNFAIP2			TSPAN13
			MRVI1			ANO10
			WDR7			FAH
			IRF1			HLX
			PDE6A			VGLL4
			KCNIP4			ATP1A3
						VAV1
						DIAPH3
						TNR

## Sheet: DMP_AD-Prion
[AD] and [Prion diseases]:		n = 2
ATP2A3
KIAA0513

## Sheet: DMP_PD-Prion
[PD] and [Prion diseases]:		n = 3
FAM53B
MIR1977
SDK1

## Sheet: DMP_ALS-Prion
[ALS] and [Prion diseases ]:		n = 1
FKBP5

## Sheet: Genes prion studies DMR_DMP
[Genes with DMR CNS sheep] and [Genes with DMP Blood sCJD patients]:							n = 12
THAP3
KCNAB2
KIAA0513
MYO18A
ATP2A3
CANT1
LRCH4
UHRF1
FAM53B
DYRK1B
MGRN1
DAZAP1
